# Supplementary material for: A cosmopolitan inversion facilitates seasonal adaptation in overwintering Drosophila
Source: Genetics. 2023 Dec 5;226(2):iyad207. doi: 10.1093/genetics/iyad207 (PMC10847723; doi:10.1093/genetics/iyad207)
Supplement: iyad207_Supplementary_Data [file iyad207_supplementary_data.zip]

Archive with 12 entries (12 files):
- Supplementary_Material_GENETICS-2023-306673.pdf
- Table_S10_GENETICS-2023-306673.xlsx
- Table_S11_GENETICS-2023-306673.csv
- Table_S1_GENETICS-2023-306673.xlsx
- Table_S2_GENETICS-2023-306673.txt
- Table_S3_GENETICS-2023-306673.txt
- Table_S4_GENETICS-2023-306673.txt
- Table_S5_GENETICS-2023-306673.txt
- Table_S6_GENETICS-2023-306673.xlsx
- Table_S7_GENETICS-2023-306673.txt
- Table_S8_GENETICS-2023-306673.xlsx
- Table_S9_GENETICS-2023-306673.xlsx
