# Supplementary material for: A cosmopolitan inversion facilitates seasonal adaptation in overwintering Drosophila
Source: Genetics. 2023 Dec 5;226(2):iyad207. doi: 10.1093/genetics/iyad207 (PMC10847723; doi:10.1093/genetics/iyad207)
Supplement: iyad207_Supplementary_Data [file iyad207_supplementary_data.zip › Table_S1_GENETICS-2023-306673.xlsx]

## Sheet: Sheet1
sampleId	country	city	locality	collectionDate	nFlies	SRA_accession	Seq_strategy	sample_type	PCA.set	FST.set	GLM.set	IND.set	source_data	in(2L)t_score	propSimNorm
VA_ch_16_m06d24	USA	Charlottesville	VA_ch	2016-06-24	37	SRR14475045	pooled	G1 males	FALSE	FALSE	TRUE	FALSE	This Study	0.164537	0.0042819
VA_ch_16_m07d08	USA	Charlottesville	VA_ch	2016-07-08	36	SRR14475044	pooled	G1 males	TRUE	TRUE	TRUE	FALSE	This Study	0.259239	0.00326413
VA_ch_16_m07d22	USA	Charlottesville	VA_ch	2016-07-22	22	SRR14475033	pooled	G1 males	FALSE	FALSE	TRUE	FALSE	This Study	0.196357	0.00426546
VA_ch_16_m08d19	USA	Charlottesville	VA_ch	2016-08-19	23	SRR14475022	pooled	G1 males	FALSE	FALSE	TRUE	FALSE	This Study	0.157153	0.00325942
VA_ch_16_m09d02	USA	Charlottesville	VA_ch	2016-09-02	146	SRR14475014	pooled	G1 males	TRUE	TRUE	TRUE	FALSE	This Study	0.17613	0.00391291
VA_ch_16_m09d16	USA	Charlottesville	VA_ch	2016-09-16	113	SRR14475013	pooled	G1 males	TRUE	TRUE	TRUE	FALSE	This Study	0.132022	0.00384771
VA_ch_16_m10d03	USA	Charlottesville	VA_ch	2016-10-03	40	SRR14475012	pooled	G1 males	FALSE	FALSE	TRUE	FALSE	This Study	0.173555	0.00479545
VA_ch_16_m10d14	USA	Charlottesville	VA_ch	2016-10-14	150	SRR14475011	pooled	G1 males	TRUE	TRUE	TRUE	FALSE	This Study	0.178121	0.00368158
VA_ch_16_m10d28	USA	Charlottesville	VA_ch	2016-10-28	118	SRR14475010	pooled	G1 males	TRUE	TRUE	TRUE	FALSE	This Study	0.145886	0.00390957
VA_ch_16_m11d11	USA	Charlottesville	VA_ch	2016-11-11	86	SRR14475009	pooled	G1 males	TRUE	TRUE	TRUE	FALSE	This Study	0.160042	0.00517104
VA_ch_16_m12d03	USA	Charlottesville	VA_ch	2016-12-03	70	SRR14475043	pooled	G1 males	TRUE	TRUE	TRUE	FALSE	This Study	0.165217	0.00369105
VA_ch_17_m06d22	USA	Charlottesville	VA_ch	2017-06-22	39	SRR14475042	pooled	G1 males	TRUE	TRUE	TRUE	FALSE	This Study	0.20358	0.00410844
VA_ch_17_m07d07	USA	Charlottesville	VA_ch	2017-07-07	45	SRR14475041	pooled	G1 males	TRUE	TRUE	TRUE	FALSE	This Study	0.161076	0.00531293
VA_ch_17_m07d20	USA	Charlottesville	VA_ch	2017-07-20	69	SRR14475040	pooled	G1 males	TRUE	TRUE	TRUE	FALSE	This Study	0.158957	0.00466044
VA_ch_17_m08d03	USA	Charlottesville	VA_ch	2017-08-03	29	SRR14475039	pooled	G1 males	FALSE	FALSE	TRUE	FALSE	This Study	0.130925	0.00425592
VA_ch_17_m08d17	USA	Charlottesville	VA_ch	2017-08-17	32	SRR14475038	pooled	G1 males	TRUE	TRUE	TRUE	FALSE	This Study	0.162336	0.00355789
VA_ch_17_m08d31	USA	Charlottesville	VA_ch	2017-08-31	87	SRR14475037	pooled	G1 males	TRUE	TRUE	TRUE	FALSE	This Study	0.138492	0.00346796
VA_ch_17_m09d14	USA	Charlottesville	VA_ch	2017-09-14	92	SRR14475036	pooled	G1 males	TRUE	TRUE	TRUE	FALSE	This Study	0.241813	0.00350314
VA_ch_17_m09d28	USA	Charlottesville	VA_ch	2017-09-28	136	SRR14475035	pooled	G1 males	TRUE	TRUE	TRUE	FALSE	This Study	0.300344	0.00354442
VA_ch_17_m10d12	USA	Charlottesville	VA_ch	2017-10-12	107	SRR14475034	pooled	G1 males	TRUE	TRUE	TRUE	FALSE	This Study	0.307894	0.00341948
VA_ch_17_m10d26	USA	Charlottesville	VA_ch	2017-10-26	120	SRR14475032	pooled	G1 males	TRUE	TRUE	TRUE	FALSE	This Study	0.20499	0.00444117
VA_ch_17_m11d09	USA	Charlottesville	VA_ch	2017-11-09	122	SRR14475031	pooled	G1 males	TRUE	TRUE	TRUE	FALSE	This Study	0.229988	0.0044839
VA_ch_17_m11d24	USA	Charlottesville	VA_ch	2017-11-24	21	SRR14475030	pooled	G1 males	FALSE	FALSE	TRUE	FALSE	This Study	0.42433	0.00325086
VA_ch_17_m12d07	USA	Charlottesville	VA_ch	2017-12-07	24	SRR14475029	pooled	G1 males	TRUE	TRUE	TRUE	FALSE	This Study	0.265715	0.00414008
VA_ch_18_m06d28	USA	Charlottesville	VA_ch	2018-06-28	10	SRR14475028	pooled	G1 males	FALSE	FALSE	TRUE	FALSE	This Study	0.196225	0.00447308
VA_ch_18_m07d05	USA	Charlottesville	VA_ch	2018-07-05	26	SRR14475027	pooled	G1 males	FALSE	FALSE	TRUE	FALSE	This Study	0.180175	0.00379997
VA_ch_18_m07d12	USA	Charlottesville	VA_ch	2018-07-12	58	SRR14475026	pooled	G1 males	TRUE	TRUE	TRUE	FALSE	This Study	0.136535	0.00334956
VA_ch_18_m07d26	USA	Charlottesville	VA_ch	2018-07-26	70	SRR14475025	pooled	G1 males	TRUE	TRUE	TRUE	FALSE	This Study	0.247106	0.0034123
VA_ch_18_m08d09	USA	Charlottesville	VA_ch	2018-08-09	84	SRR14475024	pooled	G1 males	TRUE	TRUE	TRUE	FALSE	This Study	0.108266	0.00406218
VA_ch_18_m08d23	USA	Charlottesville	VA_ch	2018-08-23	69	SRR14475023	pooled	G1 males	TRUE	TRUE	TRUE	FALSE	This Study	0.15698	0.00462031
VA_ch_18_m09d06	USA	Charlottesville	VA_ch	2018-09-06	60	SRR14475021	pooled	G1 males	TRUE	TRUE	TRUE	FALSE	This Study	0.15824	0.00365707
VA_ch_18_m09d20	USA	Charlottesville	VA_ch	2018-09-20	77	SRR14475020	pooled	G1 males	TRUE	TRUE	TRUE	FALSE	This Study	0.253243	0.00485828
VA_ch_18_m10d04	USA	Charlottesville	VA_ch	2018-10-04	108	SRR14475019	pooled	G1 males	TRUE	TRUE	TRUE	FALSE	This Study	0.210573	0.00335402
VA_ch_18_m10d18	USA	Charlottesville	VA_ch	2018-10-18	136	SRR14475018	pooled	G1 males	TRUE	TRUE	TRUE	FALSE	This Study	0.271963	0.00330523
VA_ch_18_m10d25	USA	Charlottesville	VA_ch	2018-10-25	122	SRR14475017	pooled	G1 males	TRUE	TRUE	TRUE	FALSE	This Study	0.18317	0.00344964
VA_ch_18_m11d01	USA	Charlottesville	VA_ch	2018-11-01	103	SRR14475016	pooled	G1 males	TRUE	FALSE	TRUE	FALSE	This Study	0.242797	0.00321544
VA_ch_18_m11d29	USA	Charlottesville	VA_ch	2018-11-29	16	SRR14475015	pooled	G1 males	FALSE	FALSE	TRUE	FALSE	This Study	0.13693	0.00526739
AT_Mau_14_01	Austria	Mauternbach	AT_Mau	2014-07-20	40	SRR5647751	pooled	wild	FALSE	TRUE	FALSE	FALSE	Kapun et al 2021	0.19	0.00460092
AT_Mau_14_02	Austria	Mauternbach	AT_Mau	2014-10-19	40	SRR5647750	pooled	wild	FALSE	TRUE	FALSE	FALSE	Kapun et al 2021	0.18	0.00562179
AT_Mau_15_50	Austria	Mauternbach	AT_Mau	2015-07-20	40	SRR8439127	pooled	wild	FALSE	TRUE	TRUE	FALSE	Kapun et al 2021	0.2	0.0041477
AT_Mau_15_51	Austria	Mauternbach	AT_Mau	2015-10-19	40	SRR8439143	pooled	wild	FALSE	FALSE	TRUE	FALSE	Kapun et al 2021	0.28	0.0033226
AT_See_14_44	Austria	Seeboden	AT_See	2014-08-17	40	SRR5647746	pooled	wild	FALSE	TRUE	FALSE	FALSE	Kapun et al 2021	0.32	0.00602719
AT_See_16_1	Austria	Seeboden	AT_See	2016-08-01	40	SRR8494439	pooled	wild	FALSE	FALSE	TRUE	FALSE	Kapun et al 2021	0.28	0.00436717
BY_Bre_15_13	Belarus	Brest	BY_Bre	2015-09-11	40	SRR8439157	pooled	wild	FALSE	TRUE	TRUE	FALSE	Kapun et al 2021	0.15	0.00374765
CH_Cha_14_42	Switzerland	Chalet_Gobet	CH_Cha	2014-07-24	40	SRR5647754	pooled	wild	FALSE	TRUE	TRUE	FALSE	Kapun et al 2021	0.47	0.00627989
CH_Cha_15_39	Switzerland	Chalet_Gobet	CH_Cha	2015-08-01	40	SRR8439166	pooled	wild	FALSE	TRUE	TRUE	FALSE	Kapun et al 2021	0.32	0.00371922
CH_Cha_16_38	Switzerland	Chalet_Gobet	CH_Cha	2016-08-15	40	SRR8494459	pooled	wild	FALSE	FALSE	TRUE	FALSE	Kapun et al 2021	0.44	0.00406973
CY_Nic_14_11	Cyprus	Nicosia	CY_Nic	2014-08-10	40	SRR5647756	pooled	wild_caught_and_G1	FALSE	TRUE	TRUE	FALSE	Kapun et al 2021	0.32	0.00336846
DE_Bro_14_14	Germany	Broggingen	DE_Bro	2014-06-26	40	SRR5647762	pooled	wild	TRUE	TRUE	TRUE	FALSE	Kapun et al 2021	0.2	0.00322315
DE_Bro_14_15	Germany	Broggingen	DE_Bro	2014-10-15	40	SRR5647761	pooled	wild	TRUE	TRUE	TRUE	FALSE	Kapun et al 2021	0.1	0.00329691
DE_Bro_15_53	Germany	Broggingen	DE_Bro	2015-06-30	40	SRR8439148	pooled	wild	TRUE	TRUE	TRUE	FALSE	Kapun et al 2021	0.29	0.00323191
DE_Bro_15_54	Germany	Broggingen	DE_Bro	2015-10-25	40	SRR8439144	pooled	wild	TRUE	TRUE	TRUE	FALSE	Kapun et al 2021	0.19	0.00325488
DE_Bro_16_10	Germany	Broggingen	DE_Bro	2016-07-24	40	SRR8494434	pooled	wild	TRUE	TRUE	TRUE	FALSE	Kapun et al 2021	0.06	0.00379254
DE_Bro_16_11	Germany	Broggingen	DE_Bro	2016-10-23	40	SRR8494452	pooled	wild	TRUE	FALSE	TRUE	FALSE	Kapun et al 2021	0.11	0.00366153
DE_Mun_14_31	Germany	Munich	DE_Mun	2014-06-19	40	SRR5647744	pooled	wild_caught_and_G1	TRUE	TRUE	TRUE	FALSE	Kapun et al 2021	0.36	0.00346278
DE_Mun_14_32	Germany	Munich	DE_Mun	2014-09-03	40	SRR5647745	pooled	wild_caught_and_G1	TRUE	TRUE	TRUE	FALSE	Kapun et al 2021	0.5	0.00604785
DE_Mun_15_45	Germany	Munich	DE_Mun	2015-06-01	40	SRR8439125	pooled	wild_caught_and_G1	TRUE	TRUE	TRUE	FALSE	Kapun et al 2021	0.35	0.00342407
DE_Mun_15_46	Germany	Munich	DE_Mun	2015-09-01	40	SRR8439124	pooled	wild_caught_and_G1	TRUE	TRUE	TRUE	FALSE	Kapun et al 2021	0.18	0.00352268
DE_Mun_16_12	Germany	Munich	DE_Mun	2016-06-25	40	SRR8494451	pooled	wild_caught_and_G1	TRUE	TRUE	TRUE	FALSE	Kapun et al 2021	0.15	0.00370808
DE_Mun_16_13	Germany	Munich	DE_Mun	2016-09-01	40	SRR8494454	pooled	wild_caught_and_G1	TRUE	FALSE	TRUE	FALSE	Kapun et al 2021	0.29	0.00413207
DK_Kar_14_39	Denmark	Karensminde	DK_Kar	2014-09-01	40	SRR5647772	pooled	wild	FALSE	TRUE	TRUE	FALSE	Kapun et al 2021	0.07	0.00458425
DK_Kar_14_41	Denmark	Karensminde	DK_Kar	2014-11-25	40	SRR5647771	pooled	wild	FALSE	FALSE	TRUE	FALSE	Kapun et al 2021	0.05	0.00483508
DK_Kar_16_2	Denmark	Karensminde Orchard	DK_Kar	2016-06-08	40	SRR8494440	pooled	wild	FALSE	TRUE	TRUE	FALSE	Kapun et al 2021	0.36	0.00371527
DK_Kar_16_3	Denmark	Karensminde Orchard	DK_Kar	2016-09-15	40	SRR8494438	pooled	wild	FALSE	TRUE	TRUE	FALSE	Kapun et al 2021	0.15	0.0038481
DK_Kar_16_4	Denmark	Karensminde Orchard	DK_Kar	2016-11-22	40	SRR8494437	pooled	wild	FALSE	FALSE	TRUE	FALSE	Kapun et al 2021	0.13	0.00377581
ES_Ben_16_32	Spain	Benalua	ES_Ben	2016-10-08	40	SRR8494475	pooled	wild	FALSE	TRUE	TRUE	FALSE	Kapun et al 2021	0.1	0.0361317
ES_Cor_15_33	Spain	Cortes de Baza	ES_Cor	2015-08-08	40	SRR8439163	pooled	wild	FALSE	TRUE	TRUE	FALSE	Kapun et al 2021	0.31	0.0399726
ES_Gim_15_30	Spain	Gimenells	ES_Gim	2015-06-28	40	SRR8439138	pooled	wild	FALSE	TRUE	TRUE	FALSE	Kapun et al 2021	0.26	0.00338186
ES_Gim_15_31	Spain	Gimenells	ES_Gim	2015-10-22	40	SRR8439168	pooled	wild	FALSE	TRUE	TRUE	FALSE	Kapun et al 2021	0.23	0.00346676
ES_Gim_16_34	Spain	Gimenells	ES_Gim	2016-10-21	40	SRR8494472	pooled	wild	FALSE	FALSE	TRUE	FALSE	Kapun et al 2021	0.31	0.00411703
ES_Gua_15_32	Spain	Guadix	ES_Gua	2015-09-12	40	SRR8439164	pooled	wild	FALSE	TRUE	TRUE	FALSE	Kapun et al 2021	0.27	0.0304451
ES_Pur_16_35	Spain	Purullena(Guadix)	ES_Pur	2016-08-30	40	SRR8494462	pooled	wild	FALSE	TRUE	FALSE	FALSE	Kapun et al 2021	0.23	0.286032
ES_Tom_15_28	Spain	Tomelloso	ES_Tom	2015-10-08	40	SRR8439136	pooled	wild	FALSE	TRUE	TRUE	FALSE	Kapun et al 2021	0.2	0.00338092
ES_Tom_15_29	Spain	Tomelloso	ES_Tom	2015-09-17	40	SRR8439137	pooled	wild	FALSE	TRUE	TRUE	FALSE	Kapun et al 2021	0.33	0.0300088
ES_Tom_16_36	Spain	Tomelloso	ES_Tom	2016-09-02	40	SRR8494461	pooled	wild	FALSE	TRUE	FALSE	FALSE	Kapun et al 2021	0.15	0.0560973
ES_Tom_16_37	Spain	Tomelloso	ES_Tom	2016-10-11	40	SRR8494460	pooled	wild	FALSE	FALSE	TRUE	FALSE	Kapun et al 2021	0.23	0.0038766
FI_Aka_14_36	Finland	Akaa	FI_Aka	2014-07-25	40	SRR5647775	pooled	wild	FALSE	FALSE	TRUE	FALSE	Kapun et al 2021	0.24	0.00718115
FI_Aka_14_37	Finland	Akaa	FI_Aka	2014-08-27	40	SRR5647774	pooled	wild	FALSE	FALSE	TRUE	FALSE	Kapun et al 2021	0.27	0.0055769
FI_Aka_15_34	Finland	Akaa	FI_Aka	2015-10-01	40	SRR8439162	pooled	wild	TRUE	TRUE	TRUE	FALSE	Kapun et al 2021	0.29	0.00359029
FI_Aka_15_35	Finland	Akaa	FI_Aka	2015-07-21	40	SRR8439161	pooled	wild	TRUE	TRUE	TRUE	FALSE	Kapun et al 2021	0.35	0.00388226
FI_Aka_16_5	Finland	Akaa	FI_Aka	2016-07-24	40	SRR8494445	pooled	wild	TRUE	TRUE	TRUE	FALSE	Kapun et al 2021	0.26	0.00381308
FI_Aka_16_6	Finland	Akaa	FI_Aka	2016-09-17	40	SRR8494443	pooled	wild	TRUE	FALSE	TRUE	FALSE	Kapun et al 2021	0.28	0.00408689
FI_Ves_14_38	Finland	Vesanto	FI_Ves	2014-07-26	33	SRR5647773	pooled	wild	FALSE	TRUE	TRUE	FALSE	Kapun et al 2021	0.31	0.00519657
FI_Ves_16_7	Finland	Vesanto	FI_Ves	2016-07-29	40	SRR8494442	pooled	wild	FALSE	FALSE	TRUE	FALSE	Kapun et al 2021	0.28	0.00392345
FR_Got_14_08	France	Gotheron	FR_Got	2014-07-08	40	SRR5647753	pooled	wild	FALSE	TRUE	FALSE	FALSE	Kapun et al 2021	0.04	0.0048927
FR_Got_15_47	France	Gotheron	FR_Got	2015-05-21	40	SRR8439122	pooled	wild	FALSE	TRUE	TRUE	FALSE	Kapun et al 2021	0.06	0.0338543
FR_Got_15_48	France	Gotheron	FR_Got	2015-09-09	40	SRR8439123	pooled	wild	FALSE	TRUE	FALSE	FALSE	Kapun et al 2021	0.01	0.158114
FR_Got_15_49	France	Gotheron	FR_Got	2015-10-13	40	SRR8439126	pooled	wild	FALSE	TRUE	TRUE	FALSE	Kapun et al 2021	0.07	0.00370334
FR_Got_16_8	France	Gotheron	FR_Got	2016-06-13	40	SRR8494447	pooled	wild	FALSE	FALSE	TRUE	FALSE	Kapun et al 2021	0.11	0.00479991
FR_Vil_14_05	France	Viltain	FR_Vil	2014-08-18	40	SRR5647755	pooled	wild	FALSE	TRUE	FALSE	FALSE	Kapun et al 2021	0.14	0.00554405
FR_Vil_14_07	France	Viltain	FR_Vil	2014-10-27	40	SRR5647729	pooled	wild	FALSE	TRUE	FALSE	FALSE	Kapun et al 2021	0.07	0.0636727
FR_Vil_15_40	France	Viltain	FR_Vil	2015-08-10	40	SRR8439165	pooled	wild	FALSE	TRUE	TRUE	FALSE	Kapun et al 2021	0.31	0.00406814
FR_Vil_15_41	France	Viltain	FR_Vil	2015-10-14	40	SRR8439120	pooled	wild	FALSE	TRUE	TRUE	FALSE	Kapun et al 2021	0.19	0.00353472
FR_Vil_16_9	France	Viltain	FR_Vil	2016-08-12	40	SRR8494435	pooled	wild	FALSE	FALSE	TRUE	FALSE	Kapun et al 2021	0.24	0.00359044
GS_Des_15_1	Guadeloupe	Deshaies	GS_Des	2015-12-16	40	SRR8439114	pooled	wild	FALSE	FALSE	TRUE	FALSE	Kapun et al 2021	0	0.00392984
GS_Sai_15_2	Guadeloupe	Saint Francois	GS_Sai	2015-12-23	40	SRR8439112	pooled	wild	FALSE	FALSE	TRUE	FALSE	Kapun et al 2021	0.04	0.00384395
HU_Sze_16_14	Hungary	Szeged	HU_Sze	2016-08-28	40	SRR8494453	pooled	wild	FALSE	TRUE	TRUE	FALSE	Kapun et al 2021	0.18	0.0323952
IT_Mez_15_43	Italy	Mezzocorona	IT_Mez	2015-09-29	40	SRR8439118	pooled	wild	FALSE	TRUE	FALSE	FALSE	Kapun et al 2021	0.11	0.312519
PO_Brz_15_12	Poland	Brzezina	PO_Brz	2015-09-28	40	SRR8439154	pooled	wild	FALSE	TRUE	TRUE	FALSE	Kapun et al 2021	0.23	0.00397702
PO_Brz_16_17	Poland	Brzezina	PO_Brz	2016-08-08	40	SRR8494458	pooled	wild	FALSE	FALSE	TRUE	FALSE	Kapun et al 2021	0.32	0.00377051
PO_Gda_16_16	Poland	Gdansk	PO_Gda	2016-08-01	40	SRR8494455	pooled	wild	FALSE	TRUE	TRUE	FALSE	Kapun et al 2021	0.26	0.00399035
PT_Rec_14_33	Portugal	Recarei	PT_Rec	2014-09-26	40	SRR5647770	pooled	wild	FALSE	TRUE	TRUE	FALSE	Kapun et al 2021	0.17	0.0252733
RS_Kal_16_28	Serbia	Kalna	RS_Kal	2016-06-30	40	SRR8494479	pooled	wild	FALSE	TRUE	TRUE	FALSE	Kapun et al 2021	0.07	0.00384688
RS_Kal_16_29	Serbia	Kalna	RS_Kal	2016-09-13	40	SRR8494471	pooled	wild	FALSE	FALSE	TRUE	FALSE	Kapun et al 2021	0.13	0.00448879
RS_Sla_16_30	Serbia	Slankamen. Vinogradi	RS_Sla	2016-06-18	40	SRR8494473	pooled	wild	FALSE	TRUE	TRUE	FALSE	Kapun et al 2021	0.07	0.00382912
RS_Sla_16_31	Serbia	Slankamen. Vinogradi	RS_Sla	2016-09-09	40	SRR8494474	pooled	wild	FALSE	FALSE	TRUE	FALSE	Kapun et al 2021	0.08	0.00416123
RU_Ale_15_55	Russia	Alexandrov	RU_Ale	2015-09-15	40	SRR8439141	pooled	wild	FALSE	TRUE	TRUE	FALSE	Kapun et al 2021	0.11	0.00355994
RU_Ale_16_22	Russia	Alexandrov	RU_Ale	2016-10-15	40	SRR8494476	pooled	wild	FALSE	FALSE	TRUE	FALSE	Kapun et al 2021	0.21	0.00394828
RU_Val_14_51	Russia	Valday	RU_Val	2014-08-17	40	SRR5647741	pooled	wild	FALSE	TRUE	FALSE	FALSE	Kapun et al 2021	0.19	0.00706437
RU_Val_16_19	Russia	Valday	RU_Val	2016-08-23	40	SRR8494449	pooled	wild	FALSE	TRUE	TRUE	FALSE	Kapun et al 2021	0.16	0.00406852
RU_Val_16_20	Russia	Valday	RU_Val	2016-09-29	40	SRR8494450	pooled	wild	FALSE	TRUE	TRUE	FALSE	Kapun et al 2021	0.06	0.00388995
RU_Val_16_21	Russia	Valday	RU_Val	2016-10-24	40	SRR8494477	pooled	wild	FALSE	FALSE	TRUE	FALSE	Kapun et al 2021	0.07	0.00372161
RU_tul_15_37	Russia	tula	RU_tul	2015-09-20	40	SRR8439159	pooled	wild	FALSE	TRUE	TRUE	FALSE	Kapun et al 2021	0.23	0.00370246
RU_val_15_36	Russia	valday	RU_val	2015-08-23	40	SRR8439160	pooled	wild	FALSE	TRUE	TRUE	FALSE	Kapun et al 2021	0.22	0.00372624
RU_val_15_38	Russia	valday	RU_val	2015-10-05	40	SRR8439158	pooled	wild	FALSE	FALSE	TRUE	FALSE	Kapun et al 2021	0.16	0.00349012
SE_Lun_14_30	Sweden	Lund	SE_Lun	2014-07-31	40	SRR5647735	pooled	wild	FALSE	TRUE	TRUE	FALSE	Kapun et al 2021	0.16	0.00351813
SE_Lun_15_14	Sweden	Lund	SE_Lun	2015-08-24	40	SRR8439156	pooled	wild	FALSE	TRUE	TRUE	FALSE	Kapun et al 2021	0.16	0.00339084
SE_Lun_15_15	Sweden	Lund	SE_Lun	2015-08-08	40	SRR8439151	pooled	wild	FALSE	FALSE	TRUE	FALSE	Kapun et al 2021	0.09	0.0033425
TR_Yes_15_3	Turkey	Yesiloz	TR_Yes	2015-05-01	40	SRR8439113	pooled	wild	TRUE	TRUE	TRUE	FALSE	Kapun et al 2021	0.11	0.00344663
TR_Yes_15_4	Turkey	Yesiloz	TR_Yes	2015-06-01	40	SRR8439111	pooled	wild	FALSE	FALSE	TRUE	FALSE	Kapun et al 2021	0.2	0.00371604
TR_Yes_15_5	Turkey	Yesiloz	TR_Yes	2015-07-28	40	SRR8439110	pooled	wild	TRUE	TRUE	TRUE	FALSE	Kapun et al 2021	0.19	0.00343344
TR_Yes_15_6	Turkey	Yesiloz	TR_Yes	2015-08-27	40	SRR8439109	pooled	wild	TRUE	TRUE	TRUE	FALSE	Kapun et al 2021	0.31	0.00337939
TR_Yes_15_8	Turkey	Yesiloz	TR_Yes	2015-10-15	40	SRR8439107	pooled	wild	TRUE	FALSE	TRUE	FALSE	Kapun et al 2021	0.16	0.00338918
TR_Yes_16_39	Turkey	Yesiloz TR13	TR_Yes	2016-05-26	40	SRR8494467	pooled	wild	TRUE	FALSE	TRUE	FALSE	Kapun et al 2021	0.15	0.00409096
TR_Yes_16_40	Turkey	Yesiloz TR14	TR_Yes	2016-06-25	40	SRR8494465	pooled	wild	TRUE	FALSE	TRUE	FALSE	Kapun et al 2021	0.09	0.00404193
TR_Yes_16_41	Turkey	Yesiloz TR15	TR_Yes	2016-07-27	40	SRR8494464	pooled	wild	TRUE	FALSE	TRUE	FALSE	Kapun et al 2021	0.12	0.0404581
TR_Yes_16_42	Turkey	Yesiloz TR16	TR_Yes	2016-08-24	40	SRR8494463	pooled	wild	TRUE	FALSE	TRUE	FALSE	Kapun et al 2021	0.24	0.00412197
TR_Yes_16_43	Turkey	Yesiloz TR17	TR_Yes	2016-09-27	40	SRR8494468	pooled	wild	TRUE	FALSE	TRUE	FALSE	Kapun et al 2021	0.24	0.00386184
TR_Yes_16_52	Turkey	Yesiloz TR18	TR_Yes	2016-10-13	40	SRR8494423	pooled	wild	TRUE	FALSE	TRUE	FALSE	Kapun et al 2021	0.15	0.00708887
UA_Che_14_28	Ukraine	Chornobyl (Cooling pond)	UA_Che	2014-09-13	40	SRR5647733	pooled	wild	FALSE	TRUE	TRUE	FALSE	Kapun et al 2021	0.27	0.00336383
UA_Che_14_29	Ukraine	Chornobyl Yaniv	UA_Che	2014-09-13	40	SRR5647734	pooled	wild	FALSE	TRUE	TRUE	FALSE	Kapun et al 2021	0.23	0.00334102
UA_Che_14_47	Ukraine	Chornobyl Applegarden	UA_Che	2014-09-13	40	SRR5647731	pooled	wild	FALSE	TRUE	FALSE	FALSE	Kapun et al 2021	0.15	0.00490031
UA_Cho_15_24	Ukraine	Chornobyl Applegarden (New)	UA_Cho	2015-08-20	40	SRR8439132	pooled	wild	FALSE	TRUE	TRUE	FALSE	Kapun et al 2021	0.18	0.00334483
UA_Cho_15_25	Ukraine	Chornobyl Applegarden (New)	UA_Cho	2015-06-15	40	SRR8439133	pooled	wild	FALSE	TRUE	TRUE	FALSE	Kapun et al 2021	0.12	0.00346776
UA_Cho_15_26	Ukraine	Chornobyl Kopachi	UA_Cho	2015-08-26	40	SRR8439134	pooled	wild	FALSE	FALSE	TRUE	FALSE	Kapun et al 2021	0.23	0.00411759
UA_Cho_15_27	Ukraine	Chornobyl Yaniv	UA_Cho	2015-08-26	40	SRR8439135	pooled	wild	FALSE	TRUE	TRUE	FALSE	Kapun et al 2021	0.21	0.00322869
UA_Cho_15_65	Ukraine	Chornobyl (Cooling pond)	UA_Cho	2015-08-26	40	SRR8439149	pooled	wild	FALSE	TRUE	TRUE	FALSE	Kapun et al 2021	0.09	0.00406401
UA_Cho_15_67	Ukraine	Chornobyl Applegarden (New)	UA_Cho	2015-08-26	40	SRR8439128	pooled	wild	FALSE	TRUE	TRUE	FALSE	Kapun et al 2021	0.23	0.00369305
UA_Cho_15_68	Ukraine	Chornobyl Polisske	UA_Cho	2015-08-26	40	SRR8439169	pooled	wild	FALSE	FALSE	TRUE	FALSE	Kapun et al 2021	0.12	0.00379323
UA_Cho_15_69	Ukraine	Chornobyl Applegarden	UA_Cho	2015-08-26	40	SRR8439139	pooled	wild	FALSE	FALSE	TRUE	FALSE	Kapun et al 2021	0.18	0.00390995
UA_Cho_15_70	Ukraine	Chornobyl Applegarden (New)	UA_Cho	2015-07-07	40	SRR8439115	pooled	wild	FALSE	TRUE	TRUE	FALSE	Kapun et al 2021	0.15	0.00379648
UA_Cho_16_54	Ukraine	Chornobyl Applegarden (New)	UA_Cho	2016-09-04	40	SRR8494431	pooled	wild	FALSE	FALSE	TRUE	FALSE	Kapun et al 2021	0.25	0.00396149
UA_Cho_16_55	Ukraine	Chornobyl (Cooling pond)	UA_Cho	2016-09-05	40	SRR8494444	pooled	wild	FALSE	FALSE	TRUE	FALSE	Kapun et al 2021	0.24	0.00378408
UA_Cho_16_62	Ukraine	Chornobyl Yaniv	UA_Cho	2016-09-04	40	SRR8494433	pooled	wild	FALSE	FALSE	TRUE	FALSE	Kapun et al 2021	0.37	0.00463616
UA_Dro_14_27	Ukraine	Drogobych	UA_Dro	2014-08-24	40	SRR5647732	pooled	wild	FALSE	TRUE	TRUE	FALSE	Kapun et al 2021	0.17	0.00357586
UA_Dro_15_10	Ukraine	Drogobych	UA_Dro	2015-09-18	40	SRR8439116	pooled	wild	FALSE	TRUE	TRUE	FALSE	Kapun et al 2021	0.13	0.00365196
UA_Dro_16_56	Ukraine	Drogobych	UA_Dro	2016-09-12	40	SRR8494441	pooled	wild	FALSE	FALSE	TRUE	FALSE	Kapun et al 2021	0.19	0.00555308
UA_Kan_16_57	Ukraine	Kaniv	UA_Kan	2016-07-08	40	SRR8494448	pooled	wild	FALSE	TRUE	TRUE	FALSE	Kapun et al 2021	0.17	0.00404904
UA_Kha_14_45	Ukraine	Kharkiv	UA_Kha	2014-07-26	40	SRR5647747	pooled	wild	FALSE	TRUE	FALSE	FALSE	Kapun et al 2021	0.2	0.00563017
UA_Kha_14_46	Ukraine	Kharkiv	UA_Kha	2014-09-14	40	SRR5647730	pooled	wild	FALSE	TRUE	FALSE	FALSE	Kapun et al 2021	0.17	0.00683018
UA_Kha_15_19	Ukraine	Kharkiv	UA_Kha	2015-08-20	40	SRR8439146	pooled	wild	FALSE	TRUE	TRUE	FALSE	Kapun et al 2021	0.22	0.00482562
UA_Kha_16_58	Ukraine	Kharkiv	UA_Kha	2016-08-18	40	SRR8494446	pooled	wild	FALSE	FALSE	TRUE	FALSE	Kapun et al 2021	0.17	0.00447315
UA_Kyi_14_23	Ukraine	Kyiv	UA_Kyi	2014-08-09	40	SRR5647736	pooled	wild	FALSE	TRUE	TRUE	FALSE	Kapun et al 2021	0.18	0.00397883
UA_Kyi_14_24	Ukraine	Kyiv	UA_Kyi	2014-09-08	40	SRR5647737	pooled	wild	FALSE	FALSE	TRUE	FALSE	Kapun et al 2021	0.24	0.00352288
UA_Kyi_15_64	Ukraine	Kyiv (Vyshneve)	UA_Kyi	2015-08-10	40	SRR8439147	pooled	wild	FALSE	TRUE	TRUE	FALSE	Kapun et al 2021	0.21	0.00428527
UA_Kyi_16_44	Ukraine	Kyiv (Vyshneve)	UA_Kyi	2016-09-04	40	SRR8494466	pooled	wild	FALSE	TRUE	TRUE	FALSE	Kapun et al 2021	0.24	0.00517164
UA_Kyi_16_45	Ukraine	Kyiv (Vyshneve)	UA_Kyi	2016-10-03	40	SRR8494428	pooled	wild	FALSE	TRUE	TRUE	FALSE	Kapun et al 2021	0.3	0.00568795
UA_Kyi_16_59	Ukraine	Kyiv (Vyshneve)	UA_Kyi	2016-08-06	40	SRR8494430	pooled	wild	FALSE	FALSE	TRUE	FALSE	Kapun et al 2021	0.16	0.00416496
UA_Ode_14_19	Ukraine	Odesa	UA_Ode	2014-07-03	40	SRR5647766	pooled	wild	TRUE	TRUE	TRUE	FALSE	Kapun et al 2021	0.1	0.0226219
UA_Ode_14_20	Ukraine	Odesa	UA_Ode	2014-07-22	40	SRR5647765	pooled	wild	TRUE	TRUE	TRUE	FALSE	Kapun et al 2021	0.19	0.0033444
UA_Ode_14_21	Ukraine	Odesa	UA_Ode	2014-08-29	40	SRR5647768	pooled	wild	TRUE	TRUE	TRUE	FALSE	Kapun et al 2021	0.2	0.0398993
UA_Ode_14_22	Ukraine	Odesa	UA_Ode	2014-10-10	40	SRR5647767	pooled	wild	TRUE	TRUE	FALSE	FALSE	Kapun et al 2021	0.35	0.0525137
UA_Ode_15_11	Ukraine	Odesa	UA_Ode	2015-09-26	40	SRR8439155	pooled	wild	TRUE	TRUE	FALSE	FALSE	Kapun et al 2021	0.35	0.275559
UA_Ode_15_20	Ukraine	Odesa	UA_Ode	2015-06-30	40	SRR8439145	pooled	wild	TRUE	TRUE	TRUE	FALSE	Kapun et al 2021	0.15	0.00322537
UA_Ode_15_22	Ukraine	Odesa	UA_Ode	2015-08-27	40	SRR8439130	pooled	wild	TRUE	TRUE	FALSE	FALSE	Kapun et al 2021	0.15	0.138552
UA_Ode_15_66	Ukraine	Odesa	UA_Ode	2015-07-26	40	SRR8439140	pooled	wild	TRUE	TRUE	TRUE	FALSE	Kapun et al 2021	0.21	0.00436148
UA_Ode_16_46	Ukraine	Odesa	UA_Ode	2016-08-20	40	SRR8494429	pooled	wild	TRUE	TRUE	FALSE	FALSE	Kapun et al 2021	0.17	0.112223
UA_Ode_16_47	Ukraine	Odesa	UA_Ode	2016-09-15	40	SRR8494427	pooled	wild	TRUE	FALSE	TRUE	FALSE	Kapun et al 2021	0.19	0.0407402
UA_Pyr_16_49	Ukraine	Pyriatyn	UA_Pyr	2016-08-23	40	SRR8494424	pooled	wild	FALSE	TRUE	TRUE	FALSE	Kapun et al 2021	0.26	0.00414214
UA_Uma_14_50	Ukraine	Uman	UA_Uma	2014-10-01	40	SRR5647740	pooled	wild	FALSE	TRUE	FALSE	FALSE	Kapun et al 2021	0.14	0.0050782
UA_Uma_15_9	Ukraine	Uman	UA_Uma	2015-09-26	40	SRR8439117	pooled	wild	FALSE	FALSE	TRUE	FALSE	Kapun et al 2021	0.17	0.00348292
UA_Uma_16_50	Ukraine	Uman	UA_Uma	2016-09-17	40	SRR8494425	pooled	wild	FALSE	FALSE	TRUE	FALSE	Kapun et al 2021	0.14	0.00678222
UA_Uma_16_51	Ukraine	Uman K	UA_Uma	2016-09-11	40	SRR8494422	pooled	wild	FALSE	FALSE	TRUE	FALSE	Kapun et al 2021	0.16	0.0069978
UA_Var_14_25	Ukraine	Varva	UA_Var	2014-08-18	40	SRR5647738	pooled	wild	FALSE	TRUE	TRUE	FALSE	Kapun et al 2021	0.24	0.00368171
UA_Var_15_18	Ukraine	Varva	UA_Var	2015-08-25	40	SRR8439152	pooled	wild	FALSE	TRUE	TRUE	FALSE	Kapun et al 2021	0.16	0.00354032
UA_Var_16_60	Ukraine	Varva	UA_Var	2016-08-26	40	SRR8494469	pooled	wild	FALSE	FALSE	TRUE	FALSE	Kapun et al 2021	0.18	0.00421512
UA_Yal_14_16	Ukraine	Yalta	UA_Yal	2014-06-20	40	SRR5647764	pooled	wild	FALSE	TRUE	TRUE	FALSE	Kapun et al 2021	0.16	0.00329534
UA_Yal_14_18	Ukraine	Yalta	UA_Yal	2014-08-27	40	SRR5647763	pooled	wild	FALSE	TRUE	TRUE	FALSE	Kapun et al 2021	0.18	0.00334878
UA_Yal_15_23	Ukraine	Yalta	UA_Yal	2015-06-24	40	SRR8439131	pooled	wild	FALSE	FALSE	TRUE	FALSE	Kapun et al 2021	0.13	0.0040672
UA_Yal_15_63	Ukraine	Yalta	UA_Yal	2015-08-24	40	SRR8439167	pooled	wild	FALSE	TRUE	TRUE	FALSE	Kapun et al 2021	0.12	0.00449627
UA_Yal_16_61	Ukraine	Yalta	UA_Yal	2016-08-20	40	SRR8494436	pooled	wild	FALSE	FALSE	TRUE	FALSE	Kapun et al 2021	0.08	0.0044495
UK_Dai_15_52	United Kingdom	Dairsie. Fife	UK_Dai	2015-08-19	40	SRR8439142	pooled	wild	FALSE	TRUE	TRUE	FALSE	Kapun et al 2021	0.04	0.00324018
UK_Dai_16_23	United Kingdom	Dairsie. Fife	UK_Dai	2016-08-06	40	SRR8494478	pooled	wild	FALSE	FALSE	TRUE	FALSE	Kapun et al 2021	0.04	0.00448933
UK_Lut_14_13	United Kingdom	Lutterworth	UK_Lut	2014-10-20	40	SRR5647759	pooled	wild	FALSE	TRUE	TRUE	FALSE	Kapun et al 2021	0.08	0.00333504
UK_Mar_14_12	United Kingdom	Market Harborough	UK_Mar	2014-10-20	40	SRR5647760	pooled	wild	FALSE	TRUE	TRUE	FALSE	Kapun et al 2021	0.01	0.00322224
UK_Mar_15_42	United Kingdom	Market Harborough	UK_Mar	2015-07-07	40	SRR8439121	pooled	wild	FALSE	TRUE	TRUE	FALSE	Kapun et al 2021	0.04	0.0041033
UK_Mar_16_53	United Kingdom	Market Harborough	UK_Mar	2016-10-23	40	SRR8494432	pooled	wild	FALSE	FALSE	TRUE	FALSE	Kapun et al 2021	0.13	0.00388308
UK_She_14_09	United Kingdom	Sheffield	UK_She	2014-08-25	40	SRR5647752	pooled	wild	FALSE	FALSE	TRUE	FALSE	Kapun et al 2021	0.14	0.00456164
UK_She_15_17	United Kingdom	Sheffield	UK_She	2015-10-04	40	SRR8439153	pooled	wild	FALSE	TRUE	TRUE	FALSE	Kapun et al 2021	0.24	0.00368497
ES_ba_12_spring	Spain	Barcelona	ES_ba	2012-07-13	55	SRR3590549	pooled	wild	FALSE	FALSE	TRUE	FALSE	Kapun et al 2021	0.45	0.00531577
FL_ho_10_spring	USA	Homestead	FL_ho	2010-07-15	39	SRR1525685	pooled	G5	FALSE	TRUE	TRUE	FALSE	Kapun et al 2021	0.46	0.0054347
GA_ha_08_spring	USA	Hahia	GA_ha	2008-07-15	51	SRR1525695	pooled	G5	FALSE	TRUE	TRUE	FALSE	Kapun et al 2021	0.28	0.00506707
MA_la_12_spring	USA	Lancaster	MA_la	2012-07-28	100	SRR3590557	pooled	wild	FALSE	TRUE	TRUE	FALSE	Kapun et al 2021	0.21	0.00512741
MA_la_12_fall	USA	Lancaster	MA_la	2012-10-02	63	SRR3590556	pooled	wild	FALSE	TRUE	TRUE	FALSE	Kapun et al 2021	0.22	0.00500335
ME_bo_09_fall.r1	USA	Bowdoin	ME_bo	2009-10-15	86	SRR1525698	pooled	G5	FALSE	TRUE	TRUE	FALSE	Kapun et al 2021	0.16	0.00529003
NY_it_12_spring	USA	Ithaca	NY_it	2012-07-25	30	SRR3590559	pooled	wild	FALSE	TRUE	TRUE	FALSE	Kapun et al 2021	0.16	0.00526673
NY_it_12_fall	USA	Ithaca	NY_it	2012-09-23	58	SRR3590558	pooled	wild	FALSE	FALSE	TRUE	FALSE	Kapun et al 2021	0.17	0.00556036
PA_li_12_spring	USA	Linvilla	PA_li	2012-07-16	115	SRR3590561	pooled	wild	TRUE	TRUE	TRUE	FALSE	Kapun et al 2021	0.17	0.0218958
PA_li_11_fall	USA	Linvilla	PA_li	2011-10-15	47	SRR1525773	pooled	G1	TRUE	TRUE	FALSE	FALSE	Kapun et al 2021	0.2	0.00472708
PA_li_09_fall	USA	Linvilla	PA_li	2009-11-15	74	SRR1525769	pooled	G1	TRUE	FALSE	TRUE	FALSE	Kapun et al 2021	0.11	0.00493725
PA_li_10_fall	USA	Linvilla	PA_li	2010-11-15	33	SRR1525771	pooled	G1	TRUE	TRUE	TRUE	FALSE	Kapun et al 2021	0.18	0.00497202
PA_li_11_frost	USA	Linvilla	PA_li	2011-11-15	50	SRR1525774	pooled	G1	TRUE	FALSE	TRUE	FALSE	Kapun et al 2021	0.18	0.0323017
PA_li_09_spring	USA	Linvilla	PA_li	2009-07-15	55	SRR1525768	pooled	G1	TRUE	FALSE	TRUE	FALSE	Kapun et al 2021	0.11	0.00514013
PA_li_10_spring	USA	Linvilla	PA_li	2010-07-15	116	SRR1525770	pooled	G1	FALSE	FALSE	TRUE	FALSE	Kapun et al 2021	0.23	0.00588026
PA_li_11_spring	USA	Linvilla	PA_li	2011-07-15	75	SRR1525772	pooled	G1	TRUE	FALSE	TRUE	FALSE	Kapun et al 2021	0.14	0.00541654
PA_li_12_sum	USA	Linvilla	PA_li	2012-09-13	50	SRR3590563	pooled	wild	TRUE	FALSE	TRUE	FALSE	Kapun et al 2021	0.18	0.00509365
SC_eu_10_spring	USA	Eutawville	SC_eu	2010-07-15	48	SRR1525696	pooled	G5	FALSE	TRUE	TRUE	FALSE	Kapun et al 2021	0.26	0.00535279
VA_ch_12_spring	USA	Charlottesville	VA_ch	2012-07-18	95	SRR3590551	pooled	wild	TRUE	FALSE	TRUE	FALSE	Kapun et al 2021	0.12	0.00676279
AT_gr_12_spring	Austria	Gross-Enzersdorf	AT_gr	2012-08-03	62	SRR3590553	pooled	wild	FALSE	FALSE	TRUE	FALSE	Kapun et al 2021	0.12	0.00519727
AT_gr_12_fall	Austria	Gross-Enzersdorf	AT_gr	2012-10-20	44	SRR3590552	pooled	wild	FALSE	FALSE	TRUE	FALSE	Kapun et al 2021	0.26	0.00505759
WI_cp_12_spring	USA	Cross Plains	WI_cp	2012-06-10	83	SRR3590555	pooled	wild	FALSE	FALSE	TRUE	FALSE	Kapun et al 2021	0.06	0.00497127
WI_cp_12_fall	USA	Cross Plains	WI_cp	2012-09-11	164	SRR3590562	pooled	wild	TRUE	TRUE	TRUE	FALSE	Kapun et al 2021	0.1	0.00498704
WI_cp_12_frost	USA	Cross Plains	WI_cp	2012-10-20	100	SRR3590554	pooled	wild	TRUE	FALSE	TRUE	FALSE	Kapun et al 2021	0.13	0.00503911
CA_es_12_spring	USA	Esparto	CA_es	2012-06-13	27	SRR3939042	pooled	wild	FALSE	TRUE	TRUE	FALSE	Kapun et al 2021	0.06	0.004548
WI_cp_13_spring	USA	Cross Plains	WI_cp	2013-07-02	130	SRR3939051	pooled	wild	TRUE	FALSE	TRUE	FALSE	Kapun et al 2021	0.12	0.00376049
WI_cp_13_fall	USA	Cross Plains	WI_cp	2013-09-22	61	SRR3939052	pooled	wild	TRUE	FALSE	TRUE	FALSE	Kapun et al 2021	0.11	0.0201726
PA_li_13_spring	USA	Linvilla	PA_li	2013-06-15	54	SRR3939095	pooled	wild	TRUE	FALSE	TRUE	FALSE	Kapun et al 2021	0.14	0.00410317
UA_od_13_fall	Ukraine	Odessa	UA_od	2013-10-15	61	SRR3939053	pooled	wild	TRUE	TRUE	TRUE	FALSE	Kapun et al 2021	0.25	0.00359282
UA_od_13_spring	Ukraine	Odessa	UA_od	2013-05-15	37	SRR3939055	pooled	wild	TRUE	FALSE	TRUE	FALSE	Kapun et al 2021	0.17	0.00403382
CA_es_12_fall	USA	Esparto	CA_es	2012-08-22	92	SRR3939043	pooled	wild	FALSE	TRUE	TRUE	FALSE	Kapun et al 2021	0.04	0.00744835
CA_pl_12_fall	USA	Placerville	CA_pl	2012-08-25	100	SRR3939054	pooled	wild	FALSE	FALSE	TRUE	FALSE	Kapun et al 2021	0.04	0.0124343
GA_at_14_fall	USA	Athens	GA_at	2014-10-15	99	SRR3939056	pooled	wild	FALSE	TRUE	TRUE	FALSE	Kapun et al 2021	0.42	0.00416364
GA_at_14_spring	USA	Athens	GA_at	2014-06-15	44	SRR3939057	pooled	wild	FALSE	FALSE	TRUE	FALSE	Kapun et al 2021	0.43	0.00363631
MI_bh_14_fall	USA	Benton Harbor	MI_bh	2014-11-05	34	SRR3939058	pooled	wild	FALSE	TRUE	TRUE	FALSE	Kapun et al 2021	0.14	0.00376649
MI_bh_14_spring	USA	Benton Harbor	MI_bh	2014-07-26	106	SRR3939059	pooled	wild	FALSE	FALSE	TRUE	FALSE	Kapun et al 2021	0.16	0.00369347
VA_ch_14_fall	USA	Charlotttesville	VA_ch	2014-10-14	76	SRR3939076	pooled	wild	TRUE	TRUE	TRUE	FALSE	Kapun et al 2021	0.22	0.00357969
VA_ch_14_spring	USA	Charlotttesville	VA_ch	2014-06-25	104	SRR3939077	pooled	wild	TRUE	TRUE	TRUE	FALSE	Kapun et al 2021	0.21	0.00397015
WI_cp_14_spring	USA	Cross Plains	WI_cp	2014-06-25	130	SRR3939078	pooled	wild	TRUE	TRUE	TRUE	FALSE	Kapun et al 2021	0.11	0.00366624
WI_cp_14_fall	USA	Cross Plains	WI_cp	2014-09-18	61	SRR8061819	pooled	wild	TRUE	FALSE	TRUE	FALSE	Kapun et al 2021	0.19	0.00240945
MA_la_14_fall	USA	Lancaster	MA_la	2014-10-20	90	SRR3939080	pooled	wild	FALSE	TRUE	TRUE	FALSE	Kapun et al 2021	0.2	0.00345794
MA_la_14_spring	USA	Lancaster	MA_la	2014-07-20	32	SRR3939082	pooled	wild	FALSE	FALSE	TRUE	FALSE	Kapun et al 2021	0.13	0.00375847
PA_li_14_fall	USA	Linvilla	PA_li	2014-10-17	50	SRR3939096	pooled	wild	TRUE	FALSE	TRUE	FALSE	Kapun et al 2021	0.19	0.00371631
PA_li_14_spring	USA	Linvilla	PA_li	2014-06-27	92	SRR3939097	pooled	wild	TRUE	FALSE	TRUE	FALSE	Kapun et al 2021	0.2	0.00403562
PA_st_14_fall	USA	State College	PA_st	2014-10-16	67	SRR3939083	pooled	wild	FALSE	TRUE	TRUE	FALSE	Kapun et al 2021	0.23	0.00421706
PA_st_14_spring	USA	State College	PA_st	2014-06-18	45	SRR3939084	pooled	wild	FALSE	FALSE	TRUE	FALSE	Kapun et al 2021	0.21	0.00396665
KA_to_14_fall	USA	Topeka	KA_to	2014-10-22	48	SRR3939085	pooled	wild	FALSE	TRUE	TRUE	FALSE	Kapun et al 2021	0.22	0.00383556
KA_to_14_spring	USA	Topeka	KA_to	2014-06-22	72	SRR3939086	pooled	wild	FALSE	FALSE	TRUE	FALSE	Kapun et al 2021	0.2	0.00384207
CA_st_12_fall	USA	Stockton	CA_st	2012-10-01	100	SRR3939081	pooled	wild	FALSE	FALSE	TRUE	FALSE	Kapun et al 2021	0.01	0.0148832
CA_tu_12_fall	USA	Tuolumne	CA_tu	2012-10-10	116	SRR3939093	pooled	wild	FALSE	FALSE	TRUE	FALSE	Kapun et al 2021	0.07	0.00916261
CA_st_12_frost	USA	Stockton	CA_st	2012-11-15	58	SRR3939100	pooled	wild	FALSE	FALSE	TRUE	FALSE	Kapun et al 2021	0	0.0289312
CA_tu_12_frost	USA	Tuolumne	CA_tu	2012-11-17	60	SRR3939101	pooled	wild	FALSE	FALSE	TRUE	FALSE	Kapun et al 2021	0.08	0.00657538
VA_ch_15_fall	USA	Charlotttesville	VA_ch	2015-10-19	89	SRR3939087	pooled	wild	TRUE	TRUE	TRUE	FALSE	Kapun et al 2021	0.31	0.00352614
VA_ch_15_spring	USA	Charlotttesville	VA_ch	2015-07-01	65	SRR3939088	pooled	wild	TRUE	FALSE	TRUE	FALSE	Kapun et al 2021	0.22	0.00366252
PA_li_15_fall	USA	Linvilla	PA_li	2015-10-15	52	SRR3939098	pooled	wild	TRUE	FALSE	FALSE	FALSE	Kapun et al 2021	0.16	0.0548609
PA_li_15_spring	USA	Linvilla	PA_li	2015-07-15	74	SRR3939099	pooled	wild	TRUE	FALSE	TRUE	FALSE	Kapun et al 2021	0.22	0.00405285
PA_st_15_spring	USA	State College	PA_st	2015-07-18	47	SRR3939089	pooled	wild	FALSE	FALSE	TRUE	FALSE	Kapun et al 2021	0.14	0.00363993
ON_su_15_spring	Canada	Sudbury	ON_su	2015-08-03	108	SRR3939091	pooled	wild	FALSE	TRUE	TRUE	FALSE	Kapun et al 2021	0.14	0.00353375
ON_su_15_fall	Canada	Sudbury	ON_su	2015-09-30	110	SRR3939092	pooled	wild	FALSE	FALSE	TRUE	FALSE	Kapun et al 2021	0.14	0.00341882
IL_ur_15_spring	USA	Urbana	IL_ur	2015-07-11	184	SRR3939094	pooled	wild	FALSE	FALSE	TRUE	FALSE	Kapun et al 2021	0.18	0.00454569
CA_pl_12_frost	USA	Placerville	CA_pl	2012-11-18	56	SRR3939102	pooled	wild	FALSE	FALSE	TRUE	FALSE	Kapun et al 2021	0.03	0.00412347
CA_es_12_frost	USA	Esparto	CA_es	2012-11-20	92	SRR3939103	pooled	wild	FALSE	FALSE	TRUE	FALSE	Kapun et al 2021	0.05	0.0208725
CA_es_13_spring	USA	Esparto	CA_es	2013-05-07	50	SRR3939104	pooled	wild	FALSE	TRUE	TRUE	FALSE	Kapun et al 2021	0.06	0.0448242
CA_tu_13_spring	USA	Tuolumne	CA_tu	2013-05-14	98	SRR3939044	pooled	wild	FALSE	TRUE	TRUE	FALSE	Kapun et al 2021	0.02	0.00537913
CA_pl_13_fall	USA	Placerville	CA_pl	2013-08-30	88	SRR3939045	pooled	wild	FALSE	FALSE	TRUE	FALSE	Kapun et al 2021	0.08	0.0116176
CA_tu_13_fall	USA	Tuolumne	CA_tu	2013-08-31	100	SRR3939046	pooled	wild	FALSE	FALSE	TRUE	FALSE	Kapun et al 2021	0.07	0.0107377
CA_st_13_fall	USA	Stockton	CA_st	2013-09-03	72	SRR3939047	pooled	wild	FALSE	FALSE	TRUE	FALSE	Kapun et al 2021	0.04	0.0117667
CA_es_13_fall	USA	Esparto	CA_es	2013-09-01	57	SRR3939048	pooled	wild	FALSE	FALSE	TRUE	FALSE	Kapun et al 2021	0.07	0.0131023
CA_tu_13_frost	USA	Tuolumne	CA_tu	2013-12-08	100	SRR3939049	pooled	wild	FALSE	FALSE	TRUE	FALSE	Kapun et al 2021	0.05	0.00421131
CA_pl_13_frost	USA	Placerville	CA_pl	2013-12-16	72	SRR3939050	pooled	wild	FALSE	FALSE	TRUE	FALSE	Kapun et al 2021	0.04	0.00463129
CM_002_0916	USA	Charlottesville	VA_ch	2016-09-16	1	SRR14481713	Individual	G1 male	FALSE	FALSE	FALSE	TRUE	This Study	0.460372	NA
CM_003_0722	USA	Charlottesville	VA_ch	2016-07-22	1	SRR14481800	Individual	G1 male	FALSE	FALSE	FALSE	TRUE	This Study	0.0343715	NA
CM_004_0819	USA	Charlottesville	VA_ch	2016-08-19	1	SRR14481595	Individual	G1 male	FALSE	FALSE	FALSE	TRUE	This Study	0.0343715	NA
CM_005_0819	USA	Charlottesville	VA_ch	2016-08-19	1	SRR14481538	Individual	G1 male	FALSE	FALSE	FALSE	TRUE	This Study	0.0343715	NA
CM_005_1203	USA	Charlottesville	VA_ch	2016-12-03	1	SRR14481681	Individual	G1 male	FALSE	FALSE	FALSE	TRUE	This Study	0.0343715	NA
CM_006_0722	USA	Charlottesville	VA_ch	2016-07-22	1	SRR14481648	Individual	G1 male	FALSE	FALSE	FALSE	TRUE	This Study	0.0442785	NA
CM_008_0624	USA	Charlottesville	VA_ch	2016-06-24	1	SRR14481766	Individual	G1 male	FALSE	FALSE	FALSE	TRUE	This Study	0.5	NA
CM_009_0624	USA	Charlottesville	VA_ch	2016-06-24	1	SRR14481744	Individual	G1 male	FALSE	FALSE	FALSE	TRUE	This Study	0.490093	NA
CM_009_0819	USA	Charlottesville	VA_ch	2016-08-19	1	SRR14481727	Individual	G1 male	FALSE	FALSE	FALSE	TRUE	This Study	0.0343715	NA
CM_009_0916	USA	Charlottesville	VA_ch	2016-09-16	1	SRR14481726	Individual	G1 male	FALSE	FALSE	FALSE	TRUE	This Study	0.0343715	NA
CM_010_0624	USA	Charlottesville	VA_ch	2016-06-24	1	SRR14481725	Individual	G1 male	FALSE	FALSE	FALSE	TRUE	This Study	0.0343715	NA
CM_010_1003	USA	Charlottesville	VA_ch	2016-10-03	1	SRR14481721	Individual	G1 male	FALSE	FALSE	FALSE	TRUE	This Study	0.0343715	NA
CM_011_0819	USA	Charlottesville	VA_ch	2016-08-19	1	SRR14481718	Individual	G1 male	FALSE	FALSE	FALSE	TRUE	This Study	0.509907	NA
CM_014_0624	USA	Charlottesville	VA_ch	2016-06-24	1	SRR14481622	Individual	G1 male	FALSE	FALSE	FALSE	TRUE	This Study	0.0343715	NA
CM_014_0708	USA	Charlottesville	VA_ch	2016-07-08	1	SRR14481621	Individual	G1 male	FALSE	FALSE	FALSE	TRUE	This Study	0.0343715	NA
CM_015_0624	USA	Charlottesville	VA_ch	2016-06-24	1	SRR14481618	Individual	G1 male	FALSE	FALSE	FALSE	TRUE	This Study	0.0343715	NA
CM_015_0819	USA	Charlottesville	VA_ch	2016-08-19	1	SRR14481615	Individual	G1 male	FALSE	FALSE	FALSE	TRUE	This Study	0.0442785	NA
CM_016_0624	USA	Charlottesville	VA_ch	2016-06-24	1	SRR14481612	Individual	G1 male	FALSE	FALSE	FALSE	TRUE	This Study	0.0343715	NA
CM_017_0708	USA	Charlottesville	VA_ch	2016-07-08	1	SRR14481609	Individual	G1 male	FALSE	FALSE	FALSE	TRUE	This Study	0.0442785	NA
CM_017_0819	USA	Charlottesville	VA_ch	2016-08-19	1	SRR14481608	Individual	G1 male	FALSE	FALSE	FALSE	TRUE	This Study	0.965629	NA
CM_017_1028	USA	Charlottesville	VA_ch	2016-10-28	1	SRR14481607	Individual	G1 male	FALSE	FALSE	FALSE	TRUE	This Study	0.0343715	NA
CM_017_1203	USA	Charlottesville	VA_ch	2016-12-03	1	SRR14481605	Individual	G1 male	FALSE	FALSE	FALSE	TRUE	This Study	0.0343715	NA
CM_018_0722	USA	Charlottesville	VA_ch	2016-07-22	1	SRR14481602	Individual	G1 male	FALSE	FALSE	FALSE	TRUE	This Study	0.490093	NA
CM_018_0902	USA	Charlottesville	VA_ch	2016-09-02	1	SRR14481601	Individual	G1 male	FALSE	FALSE	FALSE	TRUE	This Study	0.0343715	NA
CM_019_0708	USA	Charlottesville	VA_ch	2016-07-08	1	SRR14481598	Individual	G1 male	FALSE	FALSE	FALSE	TRUE	This Study	0.0343715	NA
CM_019_0819	USA	Charlottesville	VA_ch	2016-08-19	1	SRR14481597	Individual	G1 male	FALSE	FALSE	FALSE	TRUE	This Study	0.0343715	NA
CM_019_1003	USA	Charlottesville	VA_ch	2016-10-03	1	SRR14481596	Individual	G1 male	FALSE	FALSE	FALSE	TRUE	This Study	0.0343715	NA
CM_020_0722	USA	Charlottesville	VA_ch	2016-07-22	1	SRR14481593	Individual	G1 male	FALSE	FALSE	FALSE	TRUE	This Study	0.0442785	NA
CM_021_0624	USA	Charlottesville	VA_ch	2016-06-24	1	SRR14481592	Individual	G1 male	FALSE	FALSE	FALSE	TRUE	This Study	0.0343715	NA
CM_021_0722	USA	Charlottesville	VA_ch	2016-07-22	1	SRR14481591	Individual	G1 male	FALSE	FALSE	FALSE	TRUE	This Study	0.0343715	NA
CM_022_0624	USA	Charlottesville	VA_ch	2016-06-24	1	SRR14481589	Individual	G1 male	FALSE	FALSE	FALSE	TRUE	This Study	0.5	NA
CM_022_1003	USA	Charlottesville	VA_ch	2016-10-03	1	SRR14481586	Individual	G1 male	FALSE	FALSE	FALSE	TRUE	This Study	0.0343715	NA
CM_024_0819	USA	Charlottesville	VA_ch	2016-08-19	1	SRR14481583	Individual	G1 male	FALSE	FALSE	FALSE	TRUE	This Study	0.0343715	NA
CM_024_0916	USA	Charlottesville	VA_ch	2016-09-16	1	SRR14481582	Individual	G1 male	FALSE	FALSE	FALSE	TRUE	This Study	0.0343715	NA
CM_025_0722	USA	Charlottesville	VA_ch	2016-07-22	1	SRR14481576	Individual	G1 male	FALSE	FALSE	FALSE	TRUE	This Study	0.955722	NA
CM_025_1003	USA	Charlottesville	VA_ch	2016-10-03	1	SRR14481575	Individual	G1 male	FALSE	FALSE	FALSE	TRUE	This Study	0.5	NA
CM_026_1203	USA	Charlottesville	VA_ch	2016-12-03	1	SRR14481569	Individual	G1 male	FALSE	FALSE	FALSE	TRUE	This Study	0.0442785	NA
CM_028_0624	USA	Charlottesville	VA_ch	2016-06-24	1	SRR14481566	Individual	G1 male	FALSE	FALSE	FALSE	TRUE	This Study	0.0343715	NA
CM_028_0819	USA	Charlottesville	VA_ch	2016-08-19	1	SRR14481564	Individual	G1 male	FALSE	FALSE	FALSE	TRUE	This Study	0.0343715	NA
CM_028_0916	USA	Charlottesville	VA_ch	2016-09-16	1	SRR14481562	Individual	G1 male	FALSE	FALSE	FALSE	TRUE	This Study	0.0343715	NA
CM_029_0624	USA	Charlottesville	VA_ch	2016-06-24	1	SRR14481558	Individual	G1 male	FALSE	FALSE	FALSE	TRUE	This Study	0.0343715	NA
CM_029_0819	USA	Charlottesville	VA_ch	2016-08-19	1	SRR14481557	Individual	G1 male	FALSE	FALSE	FALSE	TRUE	This Study	0.945815	NA
CM_030_0624	USA	Charlottesville	VA_ch	2016-06-24	1	SRR14481555	Individual	G1 male	FALSE	FALSE	FALSE	TRUE	This Study	0.0343715	NA
CM_030_0708	USA	Charlottesville	VA_ch	2016-07-08	1	SRR14481554	Individual	G1 male	FALSE	FALSE	FALSE	TRUE	This Study	0.5	NA
CM_031_0624	USA	Charlottesville	VA_ch	2016-06-24	1	SRR14481552	Individual	G1 male	FALSE	FALSE	FALSE	TRUE	This Study	0.0343715	NA
CM_031_0819	USA	Charlottesville	VA_ch	2016-08-19	1	SRR14481550	Individual	G1 male	FALSE	FALSE	FALSE	TRUE	This Study	0.0442785	NA
CM_031_1203	USA	Charlottesville	VA_ch	2016-12-03	1	SRR14481548	Individual	G1 male	FALSE	FALSE	FALSE	TRUE	This Study	0.0343715	NA
CM_032_0624	USA	Charlottesville	VA_ch	2016-06-24	1	SRR14481547	Individual	G1 male	FALSE	FALSE	FALSE	TRUE	This Study	0.0343715	NA
CM_032_0819	USA	Charlottesville	VA_ch	2016-08-19	1	SRR14481546	Individual	G1 male	FALSE	FALSE	FALSE	TRUE	This Study	0.0343715	NA
CM_032_0916	USA	Charlottesville	VA_ch	2016-09-16	1	SRR14481545	Individual	G1 male	FALSE	FALSE	FALSE	TRUE	This Study	0.0343715	NA
CM_032_1203	USA	Charlottesville	VA_ch	2016-12-03	1	SRR14481544	Individual	G1 male	FALSE	FALSE	FALSE	TRUE	This Study	0.0343715	NA
CM_033_0624	USA	Charlottesville	VA_ch	2016-06-24	1	SRR14481543	Individual	G1 male	FALSE	FALSE	FALSE	TRUE	This Study	0.0343715	NA
CM_033_0708	USA	Charlottesville	VA_ch	2016-07-08	1	SRR14481542	Individual	G1 male	FALSE	FALSE	FALSE	TRUE	This Study	0.0343715	NA
CM_033_1003	USA	Charlottesville	VA_ch	2016-10-03	1	SRR14481539	Individual	G1 male	FALSE	FALSE	FALSE	TRUE	This Study	0.5	NA
CM_035_0819	USA	Charlottesville	VA_ch	2016-08-19	1	SRR14481711	Individual	G1 male	FALSE	FALSE	FALSE	TRUE	This Study	0.0343715	NA
CM_035_1111	USA	Charlottesville	VA_ch	2016-11-11	1	SRR14481709	Individual	G1 male	FALSE	FALSE	FALSE	TRUE	This Study	0.490093	NA
CM_035_1203	USA	Charlottesville	VA_ch	2016-12-03	1	SRR14481708	Individual	G1 male	FALSE	FALSE	FALSE	TRUE	This Study	0.0343715	NA
CM_036_0708	USA	Charlottesville	VA_ch	2016-07-08	1	SRR14481707	Individual	G1 male	FALSE	FALSE	FALSE	TRUE	This Study	0.0442785	NA
CM_036_0916	USA	Charlottesville	VA_ch	2016-09-16	1	SRR14481706	Individual	G1 male	FALSE	FALSE	FALSE	TRUE	This Study	0.0343715	NA
CM_037_0624	USA	Charlottesville	VA_ch	2016-06-24	1	SRR14481705	Individual	G1 male	FALSE	FALSE	FALSE	TRUE	This Study	0.0442785	NA
CM_037_0722	USA	Charlottesville	VA_ch	2016-07-22	1	SRR14481704	Individual	G1 male	FALSE	FALSE	FALSE	TRUE	This Study	0.0343715	NA
CM_038_0624	USA	Charlottesville	VA_ch	2016-06-24	1	SRR14481700	Individual	G1 male	FALSE	FALSE	FALSE	TRUE	This Study	0.0343715	NA
CM_038_0722	USA	Charlottesville	VA_ch	2016-07-22	1	SRR14481699	Individual	G1 male	FALSE	FALSE	FALSE	TRUE	This Study	0.0343715	NA
CM_039_1028	USA	Charlottesville	VA_ch	2016-10-28	1	SRR14481695	Individual	G1 male	FALSE	FALSE	FALSE	TRUE	This Study	0.0442785	NA
CM_039_1203	USA	Charlottesville	VA_ch	2016-12-03	1	SRR14481694	Individual	G1 male	FALSE	FALSE	FALSE	TRUE	This Study	0.0343715	NA
CM_041_0624	USA	Charlottesville	VA_ch	2016-06-24	1	SRR14481691	Individual	G1 male	FALSE	FALSE	FALSE	TRUE	This Study	0.490093	NA
CM_044_1203	USA	Charlottesville	VA_ch	2016-12-03	1	SRR14481685	Individual	G1 male	FALSE	FALSE	FALSE	TRUE	This Study	0.5	NA
CM_045_0916	USA	Charlottesville	VA_ch	2016-09-16	1	SRR14481684	Individual	G1 male	FALSE	FALSE	FALSE	TRUE	This Study	0.0343715	NA
CM_046_0708	USA	Charlottesville	VA_ch	2016-07-08	1	SRR14481683	Individual	G1 male	FALSE	FALSE	FALSE	TRUE	This Study	0.0343715	NA
CM_048_0916	USA	Charlottesville	VA_ch	2016-09-16	1	SRR14481680	Individual	G1 male	FALSE	FALSE	FALSE	TRUE	This Study	0.0343715	NA
CM_048_1014	USA	Charlottesville	VA_ch	2016-10-14	1	SRR14481679	Individual	G1 male	FALSE	FALSE	FALSE	TRUE	This Study	0.0541855	NA
CM_050_1111	USA	Charlottesville	VA_ch	2016-11-11	1	SRR14481675	Individual	G1 male	FALSE	FALSE	FALSE	TRUE	This Study	0.5	NA
CM_051_0708	USA	Charlottesville	VA_ch	2016-07-08	1	SRR14481674	Individual	G1 male	FALSE	FALSE	FALSE	TRUE	This Study	0.450465	NA
CM_051_1014	USA	Charlottesville	VA_ch	2016-10-14	1	SRR14481673	Individual	G1 male	FALSE	FALSE	FALSE	TRUE	This Study	0.0343715	NA
CM_051_1111	USA	Charlottesville	VA_ch	2016-11-11	1	SRR14481672	Individual	G1 male	FALSE	FALSE	FALSE	TRUE	This Study	0.5	NA
CM_054_1203	USA	Charlottesville	VA_ch	2016-12-03	1	SRR14481666	Individual	G1 male	FALSE	FALSE	FALSE	TRUE	This Study	0.0343715	NA
CM_055_1003	USA	Charlottesville	VA_ch	2016-10-03	1	SRR14481665	Individual	G1 male	FALSE	FALSE	FALSE	TRUE	This Study	0.0343715	NA
CM_058_0916	USA	Charlottesville	VA_ch	2016-09-16	1	SRR14481663	Individual	G1 male	FALSE	FALSE	FALSE	TRUE	This Study	0.0343715	NA
CM_058_1003	USA	Charlottesville	VA_ch	2016-10-03	1	SRR14481662	Individual	G1 male	FALSE	FALSE	FALSE	TRUE	This Study	0.0343715	NA
CM_060_1028	USA	Charlottesville	VA_ch	2016-10-28	1	SRR14481660	Individual	G1 male	FALSE	FALSE	FALSE	TRUE	This Study	0.0442785	NA
CM_064_1003	USA	Charlottesville	VA_ch	2016-10-03	1	SRR14481655	Individual	G1 male	FALSE	FALSE	FALSE	TRUE	This Study	0.0442785	NA
CM_065_1203	USA	Charlottesville	VA_ch	2016-12-03	1	SRR14481654	Individual	G1 male	FALSE	FALSE	FALSE	TRUE	This Study	0.0343715	NA
CM_066_1003	USA	Charlottesville	VA_ch	2016-10-03	1	SRR14481652	Individual	G1 male	FALSE	FALSE	FALSE	TRUE	This Study	0.0343715	NA
CM_068_1111	USA	Charlottesville	VA_ch	2016-11-11	1	SRR14481649	Individual	G1 male	FALSE	FALSE	FALSE	TRUE	This Study	0.0343715	NA
CM_070_1003	USA	Charlottesville	VA_ch	2016-10-03	1	SRR14481646	Individual	G1 male	FALSE	FALSE	FALSE	TRUE	This Study	0.440558	NA
CM_073_0902	USA	Charlottesville	VA_ch	2016-09-02	1	SRR14481641	Individual	G1 male	FALSE	FALSE	FALSE	TRUE	This Study	0.0343715	NA
CM_073_1003	USA	Charlottesville	VA_ch	2016-10-03	1	SRR14481640	Individual	G1 male	FALSE	FALSE	FALSE	TRUE	This Study	0.0343715	NA
CM_075_1111	USA	Charlottesville	VA_ch	2016-11-11	1	SRR14481636	Individual	G1 male	FALSE	FALSE	FALSE	TRUE	This Study	0.0343715	NA
CM_076_1003	USA	Charlottesville	VA_ch	2016-10-03	1	SRR14481635	Individual	G1 male	FALSE	FALSE	FALSE	TRUE	This Study	0.0343715	NA
CM_077_0902	USA	Charlottesville	VA_ch	2016-09-02	1	SRR14481632	Individual	G1 male	FALSE	FALSE	FALSE	TRUE	This Study	0.5	NA
CM_077_1014	USA	Charlottesville	VA_ch	2016-10-14	1	SRR14481630	Individual	G1 male	FALSE	FALSE	FALSE	TRUE	This Study	0.0343715	NA
CM_078_1028	USA	Charlottesville	VA_ch	2016-10-28	1	SRR14481628	Individual	G1 male	FALSE	FALSE	FALSE	TRUE	This Study	0.0343715	NA
CM_079_0902	USA	Charlottesville	VA_ch	2016-09-02	1	SRR14481627	Individual	G1 male	FALSE	FALSE	FALSE	TRUE	This Study	0.0343715	NA
CM_079_1014	USA	Charlottesville	VA_ch	2016-10-14	1	SRR14481798	Individual	G1 male	FALSE	FALSE	FALSE	TRUE	This Study	0.440558	NA
CM_084_1014	USA	Charlottesville	VA_ch	2016-10-14	1	SRR14481792	Individual	G1 male	FALSE	FALSE	FALSE	TRUE	This Study	0.0343715	NA
CM_085_1028	USA	Charlottesville	VA_ch	2016-10-28	1	SRR14481791	Individual	G1 male	FALSE	FALSE	FALSE	TRUE	This Study	0.470279	NA
CM_086_1014	USA	Charlottesville	VA_ch	2016-10-14	1	SRR14481789	Individual	G1 male	FALSE	FALSE	FALSE	TRUE	This Study	0.0343715	NA
CM_087_1111	USA	Charlottesville	VA_ch	2016-11-11	1	SRR14481786	Individual	G1 male	FALSE	FALSE	FALSE	TRUE	This Study	0.5	NA
CM_091_1014	USA	Charlottesville	VA_ch	2016-10-14	1	SRR14481784	Individual	G1 male	FALSE	FALSE	FALSE	TRUE	This Study	0.0343715	NA
CM_093_0916	USA	Charlottesville	VA_ch	2016-09-16	1	SRR14481783	Individual	G1 male	FALSE	FALSE	FALSE	TRUE	This Study	0.480186	NA
CM_100_1014	USA	Charlottesville	VA_ch	2016-10-14	1	SRR14481778	Individual	G1 male	FALSE	FALSE	FALSE	TRUE	This Study	0.0343715	NA
CM_103_1111	USA	Charlottesville	VA_ch	2016-11-11	1	SRR14481774	Individual	G1 male	FALSE	FALSE	FALSE	TRUE	This Study	0.0343715	NA
CM_118_1014	USA	Charlottesville	VA_ch	2016-10-14	1	SRR14481769	Individual	G1 male	FALSE	FALSE	FALSE	TRUE	This Study	0.0343715	NA
CM_118_1111	USA	Charlottesville	VA_ch	2016-11-11	1	SRR14481768	Individual	G1 male	FALSE	FALSE	FALSE	TRUE	This Study	0.5	NA
CM_121_1028	USA	Charlottesville	VA_ch	2016-10-28	1	SRR14481765	Individual	G1 male	FALSE	FALSE	FALSE	TRUE	This Study	0.0343715	NA
CM_122_0902	USA	Charlottesville	VA_ch	2016-09-02	1	SRR14481764	Individual	G1 male	FALSE	FALSE	FALSE	TRUE	This Study	0.5	NA
CM_126_0916	USA	Charlottesville	VA_ch	2016-09-16	1	SRR14481762	Individual	G1 male	FALSE	FALSE	FALSE	TRUE	This Study	0.0442785	NA
CM_127_1028	USA	Charlottesville	VA_ch	2016-10-28	1	SRR14481761	Individual	G1 male	FALSE	FALSE	FALSE	TRUE	This Study	0.0343715	NA
CM_127_1111	USA	Charlottesville	VA_ch	2016-11-11	1	SRR14481760	Individual	G1 male	FALSE	FALSE	FALSE	TRUE	This Study	0.0343715	NA
CM_129_1111	USA	Charlottesville	VA_ch	2016-11-11	1	SRR14481758	Individual	G1 male	FALSE	FALSE	FALSE	TRUE	This Study	0.0343715	NA
CM_137_1111	USA	Charlottesville	VA_ch	2016-11-11	1	SRR14481753	Individual	G1 male	FALSE	FALSE	FALSE	TRUE	This Study	0.0343715	NA
CM_142_1028	USA	Charlottesville	VA_ch	2016-10-28	1	SRR14481750	Individual	G1 male	FALSE	FALSE	FALSE	TRUE	This Study	0.440558	NA
CM_149_0916	USA	Charlottesville	VA_ch	2016-09-16	1	SRR14481745	Individual	G1 male	FALSE	FALSE	FALSE	TRUE	This Study	0.0442785	NA
CM_154_0902	USA	Charlottesville	VA_ch	2016-09-02	1	SRR14481742	Individual	G1 male	FALSE	FALSE	FALSE	TRUE	This Study	0.490093	NA
CM_157_0916	USA	Charlottesville	VA_ch	2016-09-16	1	SRR14481740	Individual	G1 male	FALSE	FALSE	FALSE	TRUE	This Study	0.0343715	NA
CM_163_0916	USA	Charlottesville	VA_ch	2016-09-16	1	SRR14481738	Individual	G1 male	FALSE	FALSE	FALSE	TRUE	This Study	0.0343715	NA
CM_165_0902	USA	Charlottesville	VA_ch	2016-09-02	1	SRR14481736	Individual	G1 male	FALSE	FALSE	FALSE	TRUE	This Study	0.0343715	NA
CM_168_0902	USA	Charlottesville	VA_ch	2016-09-02	1	SRR14481734	Individual	G1 male	FALSE	FALSE	FALSE	TRUE	This Study	0.0343715	NA
CM_179_0902	USA	Charlottesville	VA_ch	2016-09-02	1	SRR14481731	Individual	G1 male	FALSE	FALSE	FALSE	TRUE	This Study	0.0343715	NA
OW1_F10_CMspring	USA	Charlottesville	VA_ch	2019-06-14	1	SRR21738685	Individual	G1 male	FALSE	FALSE	FALSE	TRUE	This Study	0.0442785	NA
OW1_F11_CMspring	USA	Charlottesville	VA_ch	2019-06-14	1	SRR21738684	Individual	G1 male	FALSE	FALSE	FALSE	TRUE	This Study	0.0442785	NA
OW1_F12_CMspring	USA	Charlottesville	VA_ch	2019-06-14	1	SRR21738673	Individual	G1 male	FALSE	FALSE	FALSE	TRUE	This Study	0.0343715	NA
OW1_F1_CMspring	USA	Charlottesville	VA_ch	2019-06-14	1	SRR21738662	Individual	G1 male	FALSE	FALSE	FALSE	TRUE	This Study	0.0343715	NA
OW1_F2_CMspring	USA	Charlottesville	VA_ch	2019-06-14	1	SRR21738651	Individual	G1 male	FALSE	FALSE	FALSE	TRUE	This Study	0.0343715	NA
OW1_F3_CMspring	USA	Charlottesville	VA_ch	2019-06-14	1	SRR21738640	Individual	G1 male	FALSE	FALSE	FALSE	TRUE	This Study	0.0343715	NA
OW1_F4_CMspring	USA	Charlottesville	VA_ch	2019-06-14	1	SRR21738629	Individual	G1 male	FALSE	FALSE	FALSE	TRUE	This Study	0.0343715	NA
OW1_F5_CMspring	USA	Charlottesville	VA_ch	2019-06-14	1	SRR21738618	Individual	G1 male	FALSE	FALSE	FALSE	TRUE	This Study	0.5	NA
OW1_F6_CMspring	USA	Charlottesville	VA_ch	2019-06-14	1	SRR21738607	Individual	G1 male	FALSE	FALSE	FALSE	TRUE	This Study	0.0442785	NA
OW1_F7_CMspring	USA	Charlottesville	VA_ch	2019-06-14	1	SRR21738602	Individual	G1 male	FALSE	FALSE	FALSE	TRUE	This Study	0.460372	NA
OW1_F8_CMspring	USA	Charlottesville	VA_ch	2019-06-14	1	SRR21738683	Individual	G1 male	FALSE	FALSE	FALSE	TRUE	This Study	0.0343715	NA
OW1_F9_CMspring	USA	Charlottesville	VA_ch	2019-06-14	1	SRR21738682	Individual	G1 male	FALSE	FALSE	FALSE	TRUE	This Study	0.0343715	NA
OW1_G10_CMspring	USA	Charlottesville	VA_ch	2019-06-14	1	SRR21738681	Individual	G1 male	FALSE	FALSE	FALSE	TRUE	This Study	0.0343715	NA
OW1_G11_CMspring	USA	Charlottesville	VA_ch	2019-06-14	1	SRR21738680	Individual	G1 male	FALSE	FALSE	FALSE	TRUE	This Study	0.0343715	NA
OW1_G12_CMspring	USA	Charlottesville	VA_ch	2019-06-14	1	SRR21738679	Individual	G1 male	FALSE	FALSE	FALSE	TRUE	This Study	0.420744	NA
OW1_G1_CMspring	USA	Charlottesville	VA_ch	2019-06-14	1	SRR21738678	Individual	G1 male	FALSE	FALSE	FALSE	TRUE	This Study	0.0343715	NA
OW1_G2_CMspring	USA	Charlottesville	VA_ch	2019-06-14	1	SRR21738677	Individual	G1 male	FALSE	FALSE	FALSE	TRUE	This Study	0.0442785	NA
OW1_G3_CMspring	USA	Charlottesville	VA_ch	2019-06-14	1	SRR21738676	Individual	G1 male	FALSE	FALSE	FALSE	TRUE	This Study	0.0343715	NA
OW1_G4_CMspring	USA	Charlottesville	VA_ch	2019-06-14	1	SRR21738675	Individual	G1 male	FALSE	FALSE	FALSE	TRUE	This Study	0.0343715	NA
OW1_G5_CMspring	USA	Charlottesville	VA_ch	2019-06-14	1	SRR21738674	Individual	G1 male	FALSE	FALSE	FALSE	TRUE	This Study	0.0343715	NA
OW1_G6_CMspring	USA	Charlottesville	VA_ch	2019-06-14	1	SRR21738672	Individual	G1 male	FALSE	FALSE	FALSE	TRUE	This Study	0.490093	NA
OW1_G7_CMspring	USA	Charlottesville	VA_ch	2019-06-14	1	SRR21738671	Individual	G1 male	FALSE	FALSE	FALSE	TRUE	This Study	0.0343715	NA
OW1_G8_CMspring	USA	Charlottesville	VA_ch	2019-06-14	1	SRR21738670	Individual	G1 male	FALSE	FALSE	FALSE	TRUE	This Study	0.0343715	NA
OW1_G9_CMspring	USA	Charlottesville	VA_ch	2019-06-14	1	SRR21738669	Individual	G1 male	FALSE	FALSE	FALSE	TRUE	This Study	0.480186	NA
OW1_H10_CMspring	USA	Charlottesville	VA_ch	2019-06-14	1	SRR21738668	Individual	G1 male	FALSE	FALSE	FALSE	TRUE	This Study	0.0343715	NA
OW1_H1_CMspring	USA	Charlottesville	VA_ch	2019-06-14	1	SRR21738667	Individual	G1 male	FALSE	FALSE	FALSE	TRUE	This Study	0.0343715	NA
OW1_H2_CMspring	USA	Charlottesville	VA_ch	2019-06-14	1	SRR21738666	Individual	G1 male	FALSE	FALSE	FALSE	TRUE	This Study	0.0343715	NA
OW1_H3_CMspring	USA	Charlottesville	VA_ch	2019-06-14	1	SRR21738665	Individual	G1 male	FALSE	FALSE	FALSE	TRUE	This Study	0.0343715	NA
OW1_H4_CMspring	USA	Charlottesville	VA_ch	2019-06-14	1	SRR21738664	Individual	G1 male	FALSE	FALSE	FALSE	TRUE	This Study	0.5	NA
OW1_H5_CMspring	USA	Charlottesville	VA_ch	2019-06-14	1	SRR21738663	Individual	G1 male	FALSE	FALSE	FALSE	TRUE	This Study	0.0343715	NA
OW1_H6_CMspring	USA	Charlottesville	VA_ch	2019-06-14	1	SRR21738661	Individual	G1 male	FALSE	FALSE	FALSE	TRUE	This Study	0.965629	NA
OW1_H7_CMspring	USA	Charlottesville	VA_ch	2019-06-14	1	SRR21738660	Individual	G1 male	FALSE	FALSE	FALSE	TRUE	This Study	0.0442785	NA
OW1_H8_CMspring	USA	Charlottesville	VA_ch	2019-06-14	1	SRR21738659	Individual	G1 male	FALSE	FALSE	FALSE	TRUE	This Study	0.0343715	NA
OW1_H9_CMspring	USA	Charlottesville	VA_ch	2019-06-14	1	SRR21738658	Individual	G1 male	FALSE	FALSE	FALSE	TRUE	This Study	0.0343715	NA
OW2_A10_CMfall	USA	Charlottesville	VA_ch	2018-11-29	1	SRR21738657	Individual	wild male	FALSE	FALSE	FALSE	TRUE	This Study	0.0343715	NA
OW2_A11_CMfall	USA	Charlottesville	VA_ch	2018-11-29	1	SRR21738656	Individual	wild male	FALSE	FALSE	FALSE	TRUE	This Study	0.0343715	NA
OW2_A12_CMfall	USA	Charlottesville	VA_ch	2018-11-29	1	SRR21738655	Individual	wild male	FALSE	FALSE	FALSE	TRUE	This Study	0.0343715	NA
OW2_A1_CMspring	USA	Charlottesville	VA_ch	2019-06-14	1	SRR21738654	Individual	G1 male	FALSE	FALSE	FALSE	TRUE	This Study	0.133441	NA
OW2_A2_CMspring	USA	Charlottesville	VA_ch	2019-06-14	1	SRR21738653	Individual	G1 male	FALSE	FALSE	FALSE	TRUE	This Study	0.0442785	NA
OW2_A3_CMspring	USA	Charlottesville	VA_ch	2019-06-14	1	SRR21738652	Individual	G1 male	FALSE	FALSE	FALSE	TRUE	This Study	0.0343715	NA
OW2_A4_CMspring	USA	Charlottesville	VA_ch	2019-06-14	1	SRR21738650	Individual	G1 male	FALSE	FALSE	FALSE	TRUE	This Study	0.490093	NA
OW2_A5_CMspring	USA	Charlottesville	VA_ch	2019-06-14	1	SRR21738649	Individual	G1 male	FALSE	FALSE	FALSE	TRUE	This Study	0.0343715	NA
OW2_A6_CMspring	USA	Charlottesville	VA_ch	2019-06-14	1	SRR21738648	Individual	G1 male	FALSE	FALSE	FALSE	TRUE	This Study	0.0343715	NA
OW2_A7_CMspring	USA	Charlottesville	VA_ch	2019-06-14	1	SRR21738647	Individual	G1 male	FALSE	FALSE	FALSE	TRUE	This Study	0.945815	NA
OW2_A8_CMfall	USA	Charlottesville	VA_ch	2018-11-29	1	SRR21738646	Individual	wild male	FALSE	FALSE	FALSE	TRUE	This Study	0.0343715	NA
OW2_A9_CMfall	USA	Charlottesville	VA_ch	2018-11-29	1	SRR21738645	Individual	wild male	FALSE	FALSE	FALSE	TRUE	This Study	0.5	NA
OW2_B10_CMfall	USA	Charlottesville	VA_ch	2018-11-29	1	SRR21738644	Individual	wild male	FALSE	FALSE	FALSE	TRUE	This Study	0.955722	NA
OW2_B11_CMfall	USA	Charlottesville	VA_ch	2018-11-29	1	SRR21738643	Individual	wild male	FALSE	FALSE	FALSE	TRUE	This Study	0.0343715	NA
OW2_B12_CMfall	USA	Charlottesville	VA_ch	2018-11-29	1	SRR21738642	Individual	wild male	FALSE	FALSE	FALSE	TRUE	This Study	0.0343715	NA
OW2_B1_CMfall	USA	Charlottesville	VA_ch	2018-11-29	1	SRR21738641	Individual	wild male	FALSE	FALSE	FALSE	TRUE	This Study	0.0442785	NA
OW2_B2_CMfall	USA	Charlottesville	VA_ch	2018-11-29	1	SRR21738639	Individual	wild male	FALSE	FALSE	FALSE	TRUE	This Study	0.0343715	NA
OW2_B3_CMfall	USA	Charlottesville	VA_ch	2018-11-29	1	SRR21738638	Individual	wild male	FALSE	FALSE	FALSE	TRUE	This Study	0.470279	NA
OW2_B4_CMfall	USA	Charlottesville	VA_ch	2018-11-29	1	SRR21738637	Individual	wild male	FALSE	FALSE	FALSE	TRUE	This Study	0.0343715	NA
OW2_B5_CMfall	USA	Charlottesville	VA_ch	2018-11-29	1	SRR21738636	Individual	wild male	FALSE	FALSE	FALSE	TRUE	This Study	0.0343715	NA
OW2_B6_CMfall	USA	Charlottesville	VA_ch	2018-11-29	1	SRR21738635	Individual	wild male	FALSE	FALSE	FALSE	TRUE	This Study	0.0343715	NA
OW2_B7_CMfall	USA	Charlottesville	VA_ch	2018-11-29	1	SRR21738634	Individual	wild male	FALSE	FALSE	FALSE	TRUE	This Study	0.0343715	NA
OW2_B8_CMfall	USA	Charlottesville	VA_ch	2018-11-29	1	SRR21738633	Individual	wild male	FALSE	FALSE	FALSE	TRUE	This Study	0.5	NA
OW2_B9_CMfall	USA	Charlottesville	VA_ch	2018-11-29	1	SRR21738632	Individual	wild male	FALSE	FALSE	FALSE	TRUE	This Study	0.0442785	NA
OW2_C10_CMfall	USA	Charlottesville	VA_ch	2018-11-29	1	SRR21738631	Individual	wild male	FALSE	FALSE	FALSE	TRUE	This Study	0.0343715	NA
OW2_C11_CMfall	USA	Charlottesville	VA_ch	2018-11-29	1	SRR21738630	Individual	wild male	FALSE	FALSE	FALSE	TRUE	This Study	0.0442785	NA
OW2_C12_CMfall	USA	Charlottesville	VA_ch	2018-11-29	1	SRR21738628	Individual	G1 male	FALSE	FALSE	FALSE	TRUE	This Study	0.965629	NA
OW2_C1_CMfall	USA	Charlottesville	VA_ch	2018-11-29	1	SRR21738627	Individual	wild male	FALSE	FALSE	FALSE	TRUE	This Study	0.0541855	NA
OW2_C2_CMfall	USA	Charlottesville	VA_ch	2018-11-29	1	SRR21738626	Individual	wild male	FALSE	FALSE	FALSE	TRUE	This Study	0.0343715	NA
OW2_C3_CMfall	USA	Charlottesville	VA_ch	2018-11-29	1	SRR21738625	Individual	wild male	FALSE	FALSE	FALSE	TRUE	This Study	0.0343715	NA
OW2_C4_CMfall	USA	Charlottesville	VA_ch	2018-11-29	1	SRR21738624	Individual	wild male	FALSE	FALSE	FALSE	TRUE	This Study	0.480186	NA
OW2_C5_CMfall	USA	Charlottesville	VA_ch	2018-11-29	1	SRR21738623	Individual	wild male	FALSE	FALSE	FALSE	TRUE	This Study	0.0343715	NA
OW2_C6_CMfall	USA	Charlottesville	VA_ch	2018-11-29	1	SRR21738622	Individual	wild male	FALSE	FALSE	FALSE	TRUE	This Study	0.490093	NA
OW2_C7_CMfall	USA	Charlottesville	VA_ch	2018-11-29	1	SRR21738621	Individual	wild male	FALSE	FALSE	FALSE	TRUE	This Study	0.0343715	NA
OW2_C8_CMfall	USA	Charlottesville	VA_ch	2018-11-29	1	SRR21738620	Individual	wild male	FALSE	FALSE	FALSE	TRUE	This Study	0.935908	NA
OW2_C9_CMfall	USA	Charlottesville	VA_ch	2018-11-29	1	SRR21738619	Individual	wild male	FALSE	FALSE	FALSE	TRUE	This Study	0.5	NA
OW2_D10_CMfall	USA	Charlottesville	VA_ch	2018-11-29	1	SRR21738617	Individual	G1 male	FALSE	FALSE	FALSE	TRUE	This Study	0.5	NA
OW2_D11_CMfall	USA	Charlottesville	VA_ch	2018-11-29	1	SRR21738616	Individual	G1 male	FALSE	FALSE	FALSE	TRUE	This Study	0.0343715	NA
OW2_D12_CMfall	USA	Charlottesville	VA_ch	2018-11-29	1	SRR21738615	Individual	G1 male	FALSE	FALSE	FALSE	TRUE	This Study	0.0343715	NA
OW2_D1_CMfall	USA	Charlottesville	VA_ch	2018-11-29	1	SRR21738614	Individual	G1 male	FALSE	FALSE	FALSE	TRUE	This Study	0.0343715	NA
OW2_D2_CMfall	USA	Charlottesville	VA_ch	2018-11-29	1	SRR21738613	Individual	G1 male	FALSE	FALSE	FALSE	TRUE	This Study	0.5	NA
OW2_D3_CMfall	USA	Charlottesville	VA_ch	2018-11-29	1	SRR21738612	Individual	G1 male	FALSE	FALSE	FALSE	TRUE	This Study	0.0343715	NA
OW2_D4_CMfall	USA	Charlottesville	VA_ch	2018-11-29	1	SRR21738611	Individual	G1 male	FALSE	FALSE	FALSE	TRUE	This Study	0.0343715	NA
OW2_D5_CMfall	USA	Charlottesville	VA_ch	2018-11-29	1	SRR21738610	Individual	G1 male	FALSE	FALSE	FALSE	TRUE	This Study	0.0343715	NA
OW2_D6_CMfall	USA	Charlottesville	VA_ch	2018-11-29	1	SRR21738609	Individual	G1 male	FALSE	FALSE	FALSE	TRUE	This Study	0.480186	NA
OW2_D7_CMfall	USA	Charlottesville	VA_ch	2018-11-29	1	SRR21738608	Individual	G1 male	FALSE	FALSE	FALSE	TRUE	This Study	0.0343715	NA
OW2_D8_CMfall	USA	Charlottesville	VA_ch	2018-11-29	1	SRR21738606	Individual	G1 male	FALSE	FALSE	FALSE	TRUE	This Study	0.0343715	NA
OW2_D9_CMfall	USA	Charlottesville	VA_ch	2018-11-29	1	SRR21738605	Individual	G1 male	FALSE	FALSE	FALSE	TRUE	This Study	0.906187	NA
OW2_E1_CMfall	USA	Charlottesville	VA_ch	2018-11-29	1	SRR21738604	Individual	G1 male	FALSE	FALSE	FALSE	TRUE	This Study	0.5	NA
OW2_E2_CMfall	USA	Charlottesville	VA_ch	2018-11-29	1	SRR21738603	Individual	G1 male	FALSE	FALSE	FALSE	TRUE	This Study	0.0343715	NA
