# Supplementary material for: A cosmopolitan inversion facilitates seasonal adaptation in overwintering Drosophila
Source: Genetics. 2023 Dec 5;226(2):iyad207. doi: 10.1093/genetics/iyad207 (PMC10847723; doi:10.1093/genetics/iyad207)
Supplement: iyad207_Supplementary_Data [file iyad207_supplementary_data.zip › Table_S3_GENETICS-2023-306673.txt]

Pop	P_val
Akaa, Finland	6.41E-02
Broggingen, Germany	1.40E-01
Charlottesville, VA, USA	5.86E-13
Cross Plains, WI, Usa	6.96E-03
Linvilla, PA, USA	9.14E-07
Munich, Germany	4.49E-02
Odessa, Ukraine	4.44E-06
Yesiloz, Turkey	3.46E-05
