# Supplementary material for: A cosmopolitan inversion facilitates seasonal adaptation in overwintering Drosophila
Source: Genetics. 2023 Dec 5;226(2):iyad207. doi: 10.1093/genetics/iyad207 (PMC10847723; doi:10.1093/genetics/iyad207)
Supplement: iyad207_Supplementary_Data [file iyad207_supplementary_data.zip › Table_S4_GENETICS-2023-306673.txt]

Pop	chr	sample_nsnps	variable	PC	Median	IQR25	IQR75	IQR05	IQR95	Mean	SD
Aka	2L	100	In2Lt	1	0.912816715909859	0.793748869041174	0.963196285688423	0.294684383011739	0.994551090048127	0.835563427921667	0.206532342313959
Aka	2L	100	In2Lt	2	0.0407150887288291	0.0100323512163757	0.150274128722006	0.000259341683391916	0.490189628884612	0.113413700630327	0.175448365909083
Aka	2L	100	In2Lt	3	0.0192997438581003	0.00370010185521818	0.0657943122878563	0.000221614669481016	0.209048068382004	0.0510228714480057	0.0818947865777992
Aka	2L	100	In2Lt	Perm	0.244309441900553	0.0558809618609015	0.575595193191655	0.00321090141194434	0.935558186896773	0.337478545875283	0.306899592751422
Aka	2L	100	In2Rns	1	0.341192144194033	0.188254907134994	0.49490240502799	0.0379497267442993	0.768556880618022	0.355029209643351	0.217732807882311
Aka	2L	100	In2Rns	2	0.290949708625933	0.0935446228991972	0.498124959803659	0.00445146200369761	0.77684553763165	0.322744818863981	0.254307245261263
Aka	2L	100	In2Rns	3	0.279761526507077	0.0990555986688284	0.513716225779683	0.0126126958148598	0.750271019348543	0.322225971492668	0.241349856163588
Aka	2L	100	In2Rns	Perm	0.251568267990285	0.0706232549631221	0.507114645063456	0.00237604361586497	0.884500500304442	0.31900772302948	0.282322463359234
Aka	2L	100	In3Lp	1	0.723436839399474	0.585295403515298	0.840758158717945	0.232178271529074	0.950993337532781	0.685598878195297	0.212993144761526
Aka	2L	100	In3Lp	2	0.0798718273276849	0.0214638730042517	0.2180192132121	0.00117504772943532	0.518668433047914	0.153460700846992	0.187444788028395
Aka	2L	100	In3Lp	3	0.131666238597725	0.0444337755901031	0.240042747685124	0.00128410257676986	0.450192940994812	0.160940420957711	0.143105977226402
Aka	2L	100	In3Lp	Perm	0.25985376025298	0.0662709924118106	0.555468513894156	0.00248984249602635	0.866062662448094	0.329165483516601	0.287826536209623
Aka	2L	100	In3Rc	1	0.714240121976409	0.58893986842212	0.865632852934252	0.184289180251141	0.969642895363666	0.684986941952118	0.237382032837108
Aka	2L	100	In3Rc	2	0.111700587340859	0.0229087930255562	0.290370196901772	0.00138944537412401	0.656095547954061	0.197485907257971	0.221561080859666
Aka	2L	100	In3Rc	3	0.0622059982473836	0.0153707939410291	0.165532625337328	0.000703369428272744	0.388646345751885	0.117527150789911	0.14584376844599
Aka	2L	100	In3Rc	Perm	0.207112236992222	0.043131847514895	0.62517709863841	0.00199827307454618	0.928411699483045	0.336028641310988	0.321397577259755
Aka	2L	100	In3RMo	1	0.128888142294142	0.0348014690846824	0.293033219157909	0.00411334757797262	0.649676535201072	0.197899613677891	0.205382320589062
Aka	2L	100	In3RMo	2	0.598776175500143	0.327883682304223	0.841737661535282	0.0347905778817415	0.95630350105081	0.557678107781096	0.298551282928719
Aka	2L	100	In3RMo	3	0.131537510819398	0.0306523856886568	0.413542740586031	0.00124260194384966	0.77453092486414	0.244422278541013	0.26134131846218
Aka	2L	100	In3RMo	Perm	0.257687364303629	0.0716335562950014	0.551991479372859	0.00191425419872181	0.872927793356121	0.329383298054278	0.285569796469657
Aka	2L	100	In3Rpayne	1	0.059883434121345	0.0148354971369016	0.144933727184037	0.00073351809262197	0.358111457175601	0.103717290479303	0.121411291575308
Aka	2L	100	In3Rpayne	2	0.428874134568134	0.169364016674721	0.68507824953555	0.0159141721228241	0.949512567184935	0.44330078369799	0.30065688641687
Aka	2L	100	In3Rpayne	3	0.416751725986946	0.193384618357708	0.717284753588922	0.00650326895652852	0.90941225133046	0.452981925822707	0.298256526843258
Aka	2L	100	In3Rpayne	Perm	0.267886860299863	0.0508956982202274	0.587266261025188	0.00213137909857184	0.911129002861307	0.340440341317228	0.309479832478394
Aka	2L	100	NC	1	0.0273284898801285	0.00676376587409356	0.0946209775732246	0.000349683111060157	0.326383813343582	0.0804707672089066	0.138955841021799
Aka	2L	100	NC	2	0.263740942291983	0.0897953737887066	0.636548256275338	0.00419866176859603	0.954984733754133	0.364770803342565	0.317131116696269
Aka	2L	100	NC	3	0.622705615637882	0.299654908494219	0.832546428682645	0.0131619513000759	0.975240378789382	0.554758429448528	0.318485827007672
Aka	2L	100	NC	Perm	0.196622234887511	0.0430106764980761	0.581214668045839	0.00166916187141043	0.909131049234066	0.320334104935284	0.313263458102367
Aka	2L	100	Year	1	0.778016329416003	0.638558676246771	0.910797066868014	0.238017315574531	0.984332205049932	0.732480004336386	0.231731806527771
Aka	2L	100	Year	2	0.0926688818464166	0.0190861132814151	0.253436009088901	0.00137596151219602	0.62612652124211	0.175574491474902	0.210544211115529
Aka	2L	100	Year	3	0.0426125416388593	0.0127880980163262	0.120409796673556	0.000144315903181466	0.314305045361216	0.0919455041887128	0.125185603365689
Aka	2L	100	Year	Perm	0.224027048603439	0.0471267816447134	0.60691461394428	0.00188960982215925	0.938034972793505	0.33529627403368	0.320429878273865
Aka	2L	200	In2Lt	1	0.948219029354606	0.888528536523123	0.98103453136625	0.638874185658225	0.993863794525006	0.907835832328405	0.125695120084475
Aka	2L	200	In2Lt	2	0.0212906051082349	0.00491732630081937	0.0707279114450601	0.000346680259219019	0.287265923221283	0.0641625084406029	0.111563715283893
Aka	2L	200	In2Lt	3	0.0123017194417758	0.00252453876264733	0.0348550696438781	0.000153469860123846	0.096566098021229	0.0280016592309923	0.042359335936178
Aka	2L	200	In2Lt	Perm	0.25951276982188	0.0585711624182416	0.551574391997545	0.00157596979939867	0.920644918826275	0.334982949685117	0.304820734543871
Aka	2L	200	In2Rns	1	0.37351623853934	0.238821315861358	0.50844775638499	0.0707918899149727	0.683709065412042	0.374802988635904	0.18740353487127
Aka	2L	200	In2Rns	2	0.286984218364236	0.12692336237485	0.479347374342333	0.0113494711373308	0.737044189444094	0.320011562876231	0.234050080884895
Aka	2L	200	In2Rns	3	0.285592225290117	0.156621662046924	0.441731520051566	0.0137079814093821	0.661870043934615	0.305185448487866	0.200612686968583
Aka	2L	200	In2Rns	Perm	0.248746365837629	0.0704695422317968	0.57215483201403	0.0028024551579169	0.899011763763581	0.332787519511901	0.297797656242241
Aka	2L	200	In3Lp	1	0.783732675162681	0.693774269108326	0.860642664370879	0.515555249315666	0.934505815421993	0.75685778264234	0.150176492404589
Aka	2L	200	In3Lp	2	0.0335362839608335	0.00573884838264072	0.11477219838716	0.000470654209134116	0.320565317953352	0.0865789522522548	0.130302270473495
Aka	2L	200	In3Lp	3	0.140556307808003	0.0690750473935398	0.224895289994529	0.00928998628158061	0.343597305501744	0.156563265105405	0.106040920006849
Aka	2L	200	In3Lp	Perm	0.230269209670363	0.0606654608841823	0.551649209705255	0.00165170195032547	0.880631379917201	0.325007728623392	0.293370870789999
Aka	2L	200	In3Rc	1	0.772813636539216	0.642060458091912	0.87499507403762	0.344204447569179	0.949645009303717	0.734587915507134	0.186824793719311
Aka	2L	200	In3Rc	2	0.115721777829221	0.0323920261888804	0.259289976483188	0.00105662110874612	0.519730952020809	0.17302925294661	0.177064482751889
Aka	2L	200	In3Rc	3	0.0602467880838616	0.0167468639389435	0.132151636547125	0.00134871413997706	0.303341766534336	0.0923828315462561	0.101640725652132
Aka	2L	200	In3Rc	Perm	0.240402206572252	0.0631263253129414	0.589642410612769	0.00299289727302498	0.908625539808938	0.341196226074268	0.309458237572163
Aka	2L	200	In3RMo	1	0.129445069390915	0.055682315642694	0.257637487169849	0.00327148248818225	0.439654742268592	0.169983849337054	0.151267339292034
Aka	2L	200	In3RMo	2	0.740912151855964	0.577420916951553	0.860828791911594	0.19954605920735	0.971896325216341	0.687371787598271	0.2319180874987
Aka	2L	200	In3RMo	3	0.0625550984577417	0.00910315755542302	0.167366786891465	0.000378120216784062	0.641927739173596	0.142644363064676	0.205005057852603
Aka	2L	200	In3RMo	Perm	0.267079241879639	0.0800021473798829	0.562580470050824	0.00351280153730967	0.867565665986122	0.336409697383743	0.288437487406712
Aka	2L	200	In3Rpayne	1	0.0439983898375647	0.0116377898592157	0.109421751318114	0.00089735049602661	0.287872134624226	0.0788730177014105	0.10135660654928
Aka	2L	200	In3Rpayne	2	0.425081454164122	0.242083125975042	0.644335989528357	0.0310522933408153	0.885789608310397	0.444885120736863	0.268367964857629
Aka	2L	200	In3Rpayne	3	0.485517965244073	0.276010047178736	0.677673672712747	0.0499534595982672	0.906293476082856	0.476241861561726	0.265321756008129
Aka	2L	200	In3Rpayne	Perm	0.228214180264824	0.0452764834672016	0.570462987259777	0.00134529374411401	0.91539230735057	0.321716733633484	0.306802522276177
Aka	2L	200	NC	1	0.0203208939632325	0.00517010004560258	0.0668342165961462	0.000212216743519048	0.168067710819776	0.0472298124026642	0.0681679166044774
Aka	2L	200	NC	2	0.31484678459115	0.13214504674979	0.541984731784908	0.00604643010583993	0.897646834639101	0.355497777939872	0.270544625159555
Aka	2L	200	NC	3	0.62394944466831	0.423218536429803	0.833232709185166	0.0854328647186605	0.960145724109499	0.597272409657464	0.27211848359946
Aka	2L	200	NC	Perm	0.224556383042134	0.0413422515168238	0.603480064655093	0.0015662239034641	0.912983247916552	0.338509413348004	0.317143659790527
Aka	2L	200	Year	1	0.833636248556215	0.724451845787954	0.91952070038692	0.424771729766216	0.975877236636102	0.790681862959604	0.179747652431188
Aka	2L	200	Year	2	0.0897032032665223	0.0232762816610015	0.206542850844505	0.00132802733286857	0.475669250301471	0.145622545994017	0.166731468139039
Aka	2L	200	Year	3	0.0342018695619347	0.00798542979669488	0.0900945939800369	0.000368942930433377	0.227087640913226	0.0636955910463791	0.0815765426537158
Aka	2L	200	Year	Perm	0.24117118653677	0.0620880072359917	0.592522873105834	0.00412667215038759	0.919289098634365	0.339835779934756	0.310274525351033
Aka	2L	300	In2Lt	1	0.966024582427217	0.936873270468231	0.987214980675978	0.839127102607772	0.998440512052345	0.943803148129116	0.0967182393391029
Aka	2L	300	In2Lt	2	0.0137397014660816	0.0024188303550866	0.0391225593719069	0.000148889389983927	0.150325373894218	0.03947871711893	0.0951473782854802
Aka	2L	300	In2Lt	3	0.00790572742350552	0.00197958936839845	0.0233782985931265	0.000133816117800636	0.0604243122739817	0.0167181347519542	0.0224800550894537
Aka	2L	300	In2Lt	Perm	0.257209192085034	0.0642475158653146	0.576729978400328	0.00285267950358841	0.936465195276516	0.343635155384399	0.309100247713955
Aka	2L	300	In2Rns	1	0.376322478770957	0.276612163502257	0.458017161418733	0.165377768497646	0.605951071310984	0.378113658375861	0.140531676123217
Aka	2L	300	In2Rns	2	0.326813404687518	0.162520692271892	0.472045610905891	0.00975401553038546	0.654805088450973	0.3202215360922	0.198662211649865
Aka	2L	300	In2Rns	3	0.271811715027229	0.157002418698983	0.427798300442179	0.029116566845159	0.672234414394261	0.301664805531939	0.197450872986103
Aka	2L	300	In2Rns	Perm	0.285102026887479	0.0842289171991562	0.545143975570442	0.00228114325192991	0.890951868988147	0.341005960862673	0.287314439070323
Aka	2L	300	In3Lp	1	0.803935123615294	0.733960073031257	0.853083902085898	0.610907784447263	0.924892251143375	0.787006199216281	0.107644495258554
Aka	2L	300	In3Lp	2	0.0274114498557205	0.00649376367619352	0.0835093172565343	0.000553420154612218	0.252338797213764	0.0657667097002376	0.0969766237542254
Aka	2L	300	In3Lp	3	0.147831677637942	0.0897844369458064	0.198083351688725	0.0131753282773801	0.294352962352063	0.147227091083481	0.0823680573333574
Aka	2L	300	In3Lp	Perm	0.302542265904256	0.0875470447611834	0.579103987904823	0.00308457549704319	0.895864302376561	0.355041192954015	0.294444863196321
Aka	2L	300	In3Rc	1	0.788720014323734	0.680213618367944	0.866301587609369	0.515303767218501	0.938378136505408	0.760669952486875	0.135493589314849
Aka	2L	300	In3Rc	2	0.12439618760303	0.053450418121634	0.220424655394518	0.00310276821861325	0.406532339711733	0.15377531865158	0.13658553337153
Aka	2L	300	In3Rc	3	0.0646914050550877	0.0245850708186936	0.122264238875937	0.000975832072192346	0.263914364587259	0.0855547288615452	0.0801854347479847
Aka	2L	300	In3Rc	Perm	0.205246771786331	0.0435093100931071	0.612720622123362	0.00172094368610279	0.912423441979832	0.333530691861569	0.317806235778689
Aka	2L	300	In3RMo	1	0.128855112436134	0.0589823227636038	0.214551120523654	0.00872189768005169	0.363725820562034	0.151078877437431	0.134736633138039
Aka	2L	300	In3RMo	2	0.77072323101747	0.543694669646985	0.865660402295172	0.062914761481817	0.972172013196051	0.677344035316698	0.266823553460322
Aka	2L	300	In3RMo	3	0.0602640689237125	0.0116072286146368	0.204837457396684	0.000253808245558773	0.735728055959108	0.171577087245871	0.24177039772526
Aka	2L	300	In3RMo	Perm	0.234350812879728	0.0685770845493867	0.548964611780687	0.0038776020166785	0.877775321760353	0.324346366136109	0.29262310028639
Aka	2L	300	In3Rpayne	1	0.0425641146925446	0.0115807041532736	0.097753113272199	0.000563078084557874	0.197820876552983	0.0667428973001866	0.0754857812490239
Aka	2L	300	In3Rpayne	2	0.407690766781439	0.224068449833183	0.658213522038858	0.0391890799437059	0.901206953585746	0.442406197526856	0.273660736630236
Aka	2L	300	In3Rpayne	3	0.499076364603055	0.256546017817932	0.707164004591203	0.0362365330442335	0.903764998348885	0.490850905172958	0.277230939323249
Aka	2L	300	In3Rpayne	Perm	0.243649833503375	0.0520652877849332	0.579451658341641	0.002758866234657	0.931941297033857	0.337292931241435	0.309199116282718
Aka	2L	300	NC	1	0.0149006853812298	0.00378586324908447	0.0335959507873253	0.000179206971091939	0.103699299719796	0.0301559771427475	0.0578115945488687
Aka	2L	300	NC	2	0.365847640461068	0.155634987987359	0.566960334112908	0.00703322584431843	0.906117823725576	0.386349601334156	0.272819318957043
Aka	2L	300	NC	3	0.611228772217562	0.393709764625496	0.811189943424091	0.0521263725908116	0.975149332748978	0.583494421523096	0.275583618637884
Aka	2L	300	NC	Perm	0.222554933990824	0.0543787131314505	0.565474262396982	0.00157429669711197	0.909216567705326	0.327346349079613	0.309062595950755
Aka	2L	300	Year	1	0.850519963075363	0.749944627542511	0.920365666778471	0.605744456883523	0.964782206547405	0.820122343302301	0.126042392490919
Aka	2L	300	Year	2	0.0906248752704137	0.0343819785274832	0.183492974734101	0.00215432685532733	0.348709924338549	0.124004356462997	0.123926649826516
Aka	2L	300	Year	3	0.0369182800605557	0.0101114449621007	0.0804588783214753	0.000417762501936166	0.192289566102256	0.055873300234702	0.0628976306329835
Aka	2L	300	Year	Perm	0.217940142306222	0.0461250649288069	0.601111183785827	0.00118267211400061	0.91291980843084	0.336597455446905	0.319091000747293
Aka	2L	400	In2Lt	1	0.974168058569983	0.947182146997569	0.98984998551318	0.870759778608292	0.997787339536423	0.958820491681674	0.0529794499349108
Aka	2L	400	In2Lt	2	0.0111287255556325	0.00269285630415386	0.0361229016802944	8.72028048784692e-05	0.0971698727969075	0.0269387070435342	0.0468267638651642
Aka	2L	400	In2Lt	3	0.00524622240762942	0.000934059769792205	0.0176811740841999	5.18539062796431e-05	0.0641124481991549	0.0142408012747913	0.021628190596249
Aka	2L	400	In2Lt	Perm	0.263023281900192	0.0622643365667269	0.593301964625592	0.0023826805602752	0.899656128090196	0.341547076839451	0.306443749260421
Aka	2L	400	In2Rns	1	0.370080429618167	0.286582962656852	0.460362077524261	0.169520577400475	0.587994370020313	0.374204835210122	0.130320337354298
Aka	2L	400	In2Rns	2	0.370390012673354	0.186799012557726	0.497868427920538	0.0404843423281312	0.678383914048459	0.355745152518899	0.202127073319108
Aka	2L	400	In2Rns	3	0.250336409601268	0.140691933048481	0.3836460267572	0.00699757465396177	0.58091184347424	0.270050012270979	0.174575224654572
Aka	2L	400	In2Rns	Perm	0.253841157216855	0.0642288698330523	0.551815071027325	0.0026460889846311	0.879773644291451	0.330635458563084	0.291612391133917
Aka	2L	400	In3Lp	1	0.790618806666808	0.737591780430926	0.84861768574242	0.646786989471161	0.918902177652409	0.788515516053444	0.0891806661709273
Aka	2L	400	In3Lp	2	0.0258224297957077	0.00702764813694125	0.073530937156464	0.00038771712787144	0.179672889593064	0.0523601817421331	0.0684976344529667
Aka	2L	400	In3Lp	3	0.160038966474103	0.104220803749141	0.212878547224633	0.0343783404778423	0.291579234623758	0.159124302204423	0.0784226984833632
Aka	2L	400	In3Lp	Perm	0.253951976883267	0.0652315943066472	0.544038902043842	0.00281737738467867	0.90554133718217	0.332728270884678	0.29473538174342
Aka	2L	400	In3Rc	1	0.788726572220634	0.706686164552595	0.860395171592307	0.593188577690788	0.947941469670958	0.777927555399953	0.122822692920969
Aka	2L	400	In3Rc	2	0.119548490785513	0.053582612413675	0.202199509059489	0.00527946848968421	0.352926791301937	0.14206853457796	0.116380818956015
Aka	2L	400	In3Rc	3	0.0611244370611726	0.0247858545718629	0.10952267727818	0.00130698435199454	0.232040023985581	0.0800039100220874	0.0737820168685597
Aka	2L	400	In3Rc	Perm	0.208955138914455	0.0470124805314983	0.606116359118591	0.00172509236204959	0.912122906108612	0.330128641561963	0.315607296138014
Aka	2L	400	In3RMo	1	0.130615786242752	0.0677098016168168	0.20300352494659	0.0126076056432021	0.336779194470125	0.146502912779645	0.104508086085365
Aka	2L	400	In3RMo	2	0.791706703346937	0.656192290839062	0.886987440469822	0.343168853640693	0.96637054147553	0.749318543165931	0.193017903014003
Aka	2L	400	In3RMo	3	0.0364206191728054	0.00705796071208413	0.132770874728659	0.00026232834492586	0.406145126326828	0.104178544054424	0.153501596079623
Aka	2L	400	In3RMo	Perm	0.257443261675627	0.0701986847398163	0.548303494368757	0.00479232314391865	0.860942133957668	0.331165863508309	0.282614009225786
Aka	2L	400	In3Rpayne	1	0.0407177611755669	0.0137960588583098	0.0752543516770368	0.000716662483289204	0.14087905128818	0.0549492746681936	0.05799593902069
Aka	2L	400	In3Rpayne	2	0.367633544527432	0.196263789054062	0.604106125990115	0.0128789710217862	0.873076847405664	0.399467501261209	0.263306014159955
Aka	2L	400	In3Rpayne	3	0.574630874140603	0.331738715546097	0.734420230182871	0.0814290916041599	0.932987450603239	0.545583224070597	0.256803268105227
Aka	2L	400	In3Rpayne	Perm	0.224157685815652	0.0492695055512792	0.536649635136339	0.00205942993432747	0.904383052396582	0.317216607328368	0.302180586762285
Aka	2L	400	NC	1	0.0128301691072432	0.00180312836915374	0.0345493598490849	5.11389342281243e-05	0.0987589461007811	0.0242893328665843	0.0328258086228118
Aka	2L	400	NC	2	0.409033463587482	0.204129103866278	0.598881629064541	0.0289636925243596	0.883366526062431	0.414739095577776	0.262319728759924
Aka	2L	400	NC	3	0.572457546602166	0.393870038558429	0.779461323247001	0.0782939022607989	0.954107387586811	0.56097157155564	0.26423227565074
Aka	2L	400	NC	Perm	0.225253122098709	0.0559631163109336	0.615372879712586	0.00191485200037838	0.914528139737703	0.338741789311538	0.3146031127864
Aka	2L	400	Year	1	0.8569122211281	0.777740659124464	0.914982880476934	0.660381187323069	0.97633547113378	0.83699142366868	0.112433757218936
Aka	2L	400	Year	2	0.0968323759377454	0.0363389267876004	0.163919773520021	0.00241061381186368	0.307630314578425	0.114828730965667	0.105899699991116
Aka	2L	400	Year	3	0.0295663358537529	0.0097917404700358	0.064591059187872	0.000183929180869077	0.163589327872466	0.0481798453656526	0.0538830074886448
Aka	2L	400	Year	Perm	0.213609086270924	0.0420812394595045	0.597098379737631	0.0025279761432007	0.910118909005559	0.33206538272292	0.315982496055164
Aka	2L	500	In2Lt	1	0.977849322168827	0.95151162755938	0.989234091784566	0.880006846036299	0.997667513451335	0.963843892353268	0.0409367918493148
Aka	2L	500	In2Lt	2	0.00858681148858408	0.00187280212789148	0.0305626894158928	0.000109596773949707	0.103847461242372	0.0238476724230783	0.0391075607080228
Aka	2L	500	In2Lt	3	0.00733914008873742	0.00184280490106463	0.0163279601253824	5.22060846129729e-05	0.0446948303019924	0.0123084352236531	0.0147083300171152
Aka	2L	500	In2Lt	Perm	0.218412712339314	0.0516940086459829	0.524918216954882	0.00241756326553254	0.900975897065751	0.311592064326957	0.295855569451434
Aka	2L	500	In2Rns	1	0.373809917694041	0.297046144429512	0.460229002397445	0.177511104605457	0.575534138573585	0.377071886369958	0.119903938556707
Aka	2L	500	In2Rns	2	0.328375946193797	0.181957839136626	0.467347313634465	0.0329278447330169	0.624607864620992	0.328191256472999	0.184255580935256
Aka	2L	500	In2Rns	3	0.285238827801848	0.179532411329684	0.401856055121356	0.0186678459867071	0.590161741741319	0.294736857157043	0.167184727325053
Aka	2L	500	In2Rns	Perm	0.255995097904963	0.0791387187144359	0.558788775119332	0.00404958845131908	0.891842969863982	0.343164109633349	0.29572556619965
Aka	2L	500	In3Lp	1	0.809475330880542	0.750218636979438	0.853524049298989	0.666074303655823	0.90649482839102	0.798546220655647	0.0814117424973912
Aka	2L	500	In3Lp	2	0.0217438686179778	0.00405598001086483	0.0552181725877628	0.000292154842433129	0.149702526443959	0.042372674511982	0.0600774552375018
Aka	2L	500	In3Lp	3	0.153351922104305	0.113370790763588	0.198809771658918	0.0455778042286049	0.289552374213002	0.159081104832371	0.0739503934997048
Aka	2L	500	In3Lp	Perm	0.238382728978124	0.0549560794755232	0.554061248612527	0.0031149038328768	0.876127557290552	0.32562998300887	0.293384347339052
Aka	2L	500	In3Rc	1	0.790604209209757	0.719683452794196	0.858230041907744	0.554144364882456	0.922817746601021	0.776188225296521	0.11426708587835
Aka	2L	500	In3Rc	2	0.130434862297897	0.063368013768149	0.206665832868438	0.00298141190812763	0.367903232482887	0.149767778878893	0.11465850879841
Aka	2L	500	In3Rc	3	0.0558696691923469	0.0241461426116847	0.101213746873945	0.000915195267078004	0.20222981765677	0.0740439958245864	0.0658792770301565
Aka	2L	500	In3Rc	Perm	0.193709058349522	0.0433678039118066	0.537089476754588	0.00438180365575667	0.891741093734104	0.312289143562873	0.304764139666726
Aka	2L	500	In3RMo	1	0.13380996553643	0.0728866087094939	0.197159266466269	0.00742118399771661	0.309533554309952	0.141649825531389	0.0966749009653048
Aka	2L	500	In3RMo	2	0.802276719477999	0.67625894725873	0.884108176152668	0.411190177391434	0.971578470196709	0.762195956755678	0.182029848726015
Aka	2L	500	In3RMo	3	0.0304700558545312	0.00807062546891451	0.120831899461421	0.00020455251060723	0.400558452508074	0.096154217712933	0.155162126838112
Aka	2L	500	In3RMo	Perm	0.285472841183711	0.0881682707426265	0.585482674357826	0.00198222427759041	0.88605265298005	0.346199824790372	0.291088633828801
Aka	2L	500	In3Rpayne	1	0.0444663178428784	0.0145743655844697	0.0813631094577233	0.00105775536564095	0.157640438619943	0.0559547900301891	0.0528622104291385
Aka	2L	500	In3Rpayne	2	0.420729843251527	0.275232991750425	0.61676227481012	0.0253899276490382	0.849547490163769	0.438828332720107	0.245785767310729
Aka	2L	500	In3Rpayne	3	0.517296290470249	0.335776694252627	0.663238774817302	0.112713176490238	0.911189445947642	0.505216877249703	0.241944838419321
Aka	2L	500	In3Rpayne	Perm	0.25604439703073	0.0537451775063552	0.576715758806917	0.00244444050513362	0.915691276212686	0.3381392241323	0.306858929907437
Aka	2L	500	NC	1	0.0102818461557906	0.0028969851949185	0.0315377793584197	0.000202564204153834	0.0807407838329174	0.0221877197101531	0.0276312489021527
Aka	2L	500	NC	2	0.348639494358826	0.18964203559196	0.508581146807045	0.0326027088312535	0.852383183146855	0.370875492231165	0.248391044298389
Aka	2L	500	NC	3	0.629970932843068	0.46875714873029	0.794269206892995	0.0938234401566548	0.947098808698723	0.606936788058682	0.250747279065539
Aka	2L	500	NC	Perm	0.240117066111688	0.059452382945581	0.622814833923561	0.00339128577754304	0.923385456801108	0.349783258309075	0.317450065415382
Aka	2L	500	Year	1	0.850496761714944	0.787762460048491	0.912395845246148	0.625734019015224	0.963130472671239	0.836990683134853	0.104181110197814
Aka	2L	500	Year	2	0.0957575586763549	0.0420621604527976	0.162429535700196	0.00179931742685693	0.329840823313129	0.118845103828658	0.102660321976
Aka	2L	500	Year	3	0.0277714955952045	0.00925042050748322	0.0602597918227182	0.00073393173826088	0.138863806773526	0.0441642130364893	0.0473412705580814
Aka	2L	500	Year	Perm	0.188312890420945	0.0467166738308283	0.532660629909446	0.00184815016982111	0.902352431014309	0.312303079958525	0.305199040403396
Aka	2L	600	In2Lt	1	0.984226903324718	0.965461688380205	0.994023545594478	0.917003626975017	0.998774020526367	0.970536571958222	0.0631912883768345
Aka	2L	600	In2Lt	2	0.00556373600188587	0.00107194951738584	0.0205608076210329	9.12217056995886e-05	0.0678995957533439	0.0197901482749054	0.0585514378334287
Aka	2L	600	In2Lt	3	0.00453893028015959	0.00083899676622785	0.0126909998414353	7.0028594912464e-05	0.042036953579738	0.00967327976687231	0.0135211638467327
Aka	2L	600	In2Lt	Perm	0.24177353872467	0.0546992790004695	0.57929369984359	0.00145057151274624	0.895467909155054	0.331229335276612	0.300106812608406
Aka	2L	600	In2Rns	1	0.374796278756565	0.31290805236792	0.435368325461116	0.223179719517252	0.551906896842002	0.374955372270387	0.100405011022847
Aka	2L	600	In2Rns	2	0.312393962394605	0.193115456529725	0.431839621591172	0.0622966636081142	0.579213560576373	0.31896986857112	0.16211001655545
Aka	2L	600	In2Rns	3	0.297777453458118	0.192983310065731	0.408454988596063	0.0725454050087283	0.560727100154098	0.306074759158493	0.14842712976856
Aka	2L	600	In2Rns	Perm	0.225115386879031	0.06164099596529	0.530253828143656	0.00284525859408804	0.896763673313314	0.318124053069696	0.29392593927691
Aka	2L	600	In3Lp	1	0.805093220308712	0.765507057462343	0.850370479427201	0.694782833889743	0.907162165635514	0.799963918197178	0.07593791272213
Aka	2L	600	In3Lp	2	0.0148582472736248	0.00386830076828963	0.0411803654264657	8.97091866098625e-05	0.0994314292209677	0.0315473340287855	0.0625587849230894
Aka	2L	600	In3Lp	3	0.169864896086758	0.12929428106361	0.21104871049923	0.0663067435287032	0.267179071234556	0.168488747774037	0.0624489664240242
Aka	2L	600	In3Lp	Perm	0.225040941135271	0.0567595891829549	0.560343452981987	0.00232485424387063	0.929935219411486	0.327571726746673	0.304235559832211
Aka	2L	600	In3Rc	1	0.795170975763883	0.72431714021658	0.852525197509671	0.62369180615117	0.920907349180687	0.784195299852631	0.103016611073171
Aka	2L	600	In3Rc	2	0.134823339538021	0.0819810930630467	0.201629619506827	0.0158490719360777	0.300043580411168	0.151911510514504	0.102260984400483
Aka	2L	600	In3Rc	3	0.052595748131992	0.0205900677366234	0.0876833657787356	0.00339147244044261	0.180789111786515	0.0638931896328646	0.0534135353430948
Aka	2L	600	In3Rc	Perm	0.232492010043835	0.0563325525800371	0.560212270586628	0.00140667572393956	0.858381254161203	0.326650116542005	0.296416165278313
Aka	2L	600	In3RMo	1	0.122696665068644	0.0782370313242458	0.179532610777086	0.0224012180402471	0.314416003389493	0.140235725621567	0.093590130852783
Aka	2L	600	In3RMo	2	0.828217449950337	0.739140132668277	0.884032379304058	0.522299345297927	0.943783309772282	0.794159669775934	0.143176875560278
Aka	2L	600	In3RMo	3	0.0254586617862812	0.00548261976322718	0.0789026710780196	0.000292744897655981	0.27013991228437	0.0656046046024991	0.113071692147211
Aka	2L	600	In3RMo	Perm	0.218701228127046	0.0632627031740513	0.518697984485335	0.00383752584643551	0.867409170292046	0.318222337052652	0.287893915716944
Aka	2L	600	In3Rpayne	1	0.0404700137055979	0.0170835007508952	0.0719024648013497	0.00245631383995958	0.133890375299379	0.0529767154795247	0.058744714860469
Aka	2L	600	In3Rpayne	2	0.447733564418171	0.299350259750999	0.602378094902736	0.0932678033765906	0.831231154453407	0.451487411877037	0.215662667969576
Aka	2L	600	In3Rpayne	3	0.482115522873554	0.34486536009901	0.647696263064709	0.117337676110261	0.847562253960887	0.495535872643438	0.21480316835491
Aka	2L	600	In3Rpayne	Perm	0.249284159929383	0.0559095020153974	0.605040634156793	0.00162937466213388	0.917992159244379	0.342785705267403	0.313193044340155
Aka	2L	600	NC	1	0.0092066866193022	0.00219026815427272	0.0236168117697506	9.38108392905421e-05	0.0746721519940259	0.0173673454351978	0.0235006257164659
Aka	2L	600	NC	2	0.323083862159837	0.180948459397374	0.477955634988904	0.0365881025311543	0.746195704256723	0.3477460026624	0.212679993842141
Aka	2L	600	NC	3	0.649475585169717	0.49776185856008	0.803018363353164	0.251889531268275	0.945428373762798	0.634886651902402	0.21222635808604
Aka	2L	600	NC	Perm	0.23077038012452	0.0602308815951253	0.565053352919401	0.00374913004815964	0.887833924909735	0.329637619465776	0.300055901576304
Aka	2L	600	Year	1	0.858021578459693	0.792874653522461	0.904229236277126	0.697634436194867	0.961926578517608	0.844787821085211	0.0960955907505647
Aka	2L	600	Year	2	0.101431159452708	0.059200799170576	0.160940920937912	0.011885664078204	0.252954786617687	0.11948408858716	0.0927190509726097
Aka	2L	600	Year	3	0.0240413114985196	0.00695280553512318	0.0501379924777543	0.00056383676240153	0.117867567745866	0.0357280903276297	0.0370877400255637
Aka	2L	600	Year	Perm	0.219162653492236	0.05333863076874	0.567401560888926	0.00131236234445097	0.867635566387653	0.326037362580944	0.299519561657004
Aka	2L	700	In2Lt	1	0.9849147253733	0.967803831269464	0.992416474211051	0.92934996257942	0.998989110899921	0.976293954659692	0.0258956382336861
Aka	2L	700	In2Lt	2	0.00680436436919266	0.00153462102269733	0.0194462145044259	0.000116718362320435	0.0548490306395795	0.0148162481785506	0.0205234970222749
Aka	2L	700	In2Lt	3	0.00422203073030221	0.0010387195370939	0.0118558656659057	3.18470137968685e-05	0.0349374232822358	0.00888979716175664	0.0130895275672004
Aka	2L	700	In2Lt	Perm	0.241777877821191	0.0578992173238138	0.564209826924205	0.00310143888414453	0.909405429173603	0.329573375526366	0.300364765888429
Aka	2L	700	In2Rns	1	0.378935672968567	0.320978165553874	0.435774787570562	0.221730896656677	0.522226904000476	0.378257345658783	0.0914419609698891
Aka	2L	700	In2Rns	2	0.319742804435697	0.21224134524712	0.43926215134947	0.071107073479503	0.592051509225954	0.329039656534461	0.157679645784784
Aka	2L	700	In2Rns	3	0.291080979334915	0.198113223141629	0.390487967053818	0.0601217493286946	0.515497448079632	0.292702997806756	0.137534508665489
Aka	2L	700	In2Rns	Perm	0.246994647406074	0.072848147687031	0.538784194771525	0.00382496115444262	0.916600889259259	0.335415318176621	0.296384082761174
Aka	2L	700	In3Lp	1	0.810789243770457	0.764553233942205	0.851125012729815	0.688285465288963	0.889968681684281	0.804352459576024	0.060009989436258
Aka	2L	700	In3Lp	2	0.0131201273594719	0.00304134894117837	0.0366326653927679	8.35329536138653e-05	0.0983775093744127	0.0279022693845053	0.040446828908851
Aka	2L	700	In3Lp	3	0.166826313947753	0.125916007133404	0.209718462822606	0.0641099286680035	0.268809590565948	0.167745271039471	0.0615575775111986
Aka	2L	700	In3Lp	Perm	0.267557614743335	0.0586273487923796	0.564937709809272	0.00285295438555675	0.885413540003616	0.335109380712502	0.294706964113354
Aka	2L	700	In3Rc	1	0.801669739557862	0.734124159696556	0.855241862873591	0.640381575553393	0.928573449532993	0.791712059225365	0.0913621944979668
Aka	2L	700	In3Rc	2	0.139368327460593	0.0736361546610697	0.197265663725455	0.0193382671240691	0.278016733607754	0.140504648044256	0.0829126246709051
Aka	2L	700	In3Rc	3	0.052807271595338	0.0240244677508674	0.0959405119255189	0.00354075642886895	0.181451449948935	0.0677832927303793	0.0571996011507361
Aka	2L	700	In3Rc	Perm	0.228873222469674	0.05331711337509	0.58131143775515	0.00257821546252971	0.881891114269644	0.324186129206196	0.299177025838966
Aka	2L	700	In3RMo	1	0.129352606454773	0.081882561801039	0.189493274478787	0.0266597535092214	0.285289182852439	0.139316804966324	0.0796902364824914
Aka	2L	700	In3RMo	2	0.829340490725116	0.756152704051249	0.89575215755975	0.597236088425292	0.952033787091426	0.804644876674939	0.131005288981651
Aka	2L	700	In3RMo	3	0.0206249553630738	0.00474073009852095	0.0598910814321079	0.000193088143203679	0.208464706224684	0.0560383183587369	0.101788080488032
Aka	2L	700	In3RMo	Perm	0.213143683480827	0.052154529551087	0.552760068140379	0.00318933344034444	0.881064086056787	0.318623781374027	0.29506225984703
Aka	2L	700	In3Rpayne	1	0.0379351629153086	0.0159190728365119	0.07152188338226	0.000689759229483225	0.122835865918286	0.0486112747919475	0.0447092182931014
Aka	2L	700	In3Rpayne	2	0.422309368661212	0.282817690015492	0.574312647191912	0.124228490484667	0.797381418562889	0.434783398012864	0.206632355290429
Aka	2L	700	In3Rpayne	3	0.531008705028355	0.390649156558673	0.660420120209392	0.153668857247798	0.834177985644402	0.516605327195188	0.201269621214011
Aka	2L	700	In3Rpayne	Perm	0.245374565082242	0.0611352483116022	0.570516035145337	0.00249504822724666	0.910015847793271	0.331312902148984	0.302426085990454
Aka	2L	700	NC	1	0.0104630497981589	0.00333604864417655	0.0215394997437698	0.000142122148310176	0.0536905139872216	0.016236015211387	0.01939871993135
Aka	2L	700	NC	2	0.354014439562138	0.219600538625167	0.49575222961837	0.0498305787245505	0.702370378860031	0.365704492099699	0.198754080392565
Aka	2L	700	NC	3	0.627228491162342	0.489423322628049	0.771901286240145	0.262076119236534	0.941719364664862	0.618059492688915	0.201285920131918
Aka	2L	700	NC	Perm	0.263429303407357	0.0549393436029156	0.602978138746744	0.00235309317234526	0.890577906558195	0.346288556620928	0.305967938772002
Aka	2L	700	Year	1	0.864184543285343	0.804883771894202	0.910904667661737	0.71056869003763	0.965057250067358	0.852435524869679	0.0809453498479318
Aka	2L	700	Year	2	0.10188183132001	0.0521936182967681	0.158753238219475	0.00933574371112727	0.232319482369548	0.10976420294139	0.0724506610861527
Aka	2L	700	Year	3	0.0240808422107597	0.00709266248119577	0.0536618661874179	0.000492865997586996	0.120122002227974	0.0378002721889309	0.0404082228546915
Aka	2L	700	Year	Perm	0.233352406255873	0.0524155633583022	0.554488404206534	0.00226438659700429	0.882986572467606	0.324980146934083	0.298830917211731
Aka	2L	800	In2Lt	1	0.98696927386358	0.974516339911677	0.99420776997434	0.941208738808381	0.998749803342471	0.9813056490088	0.018991353106911
Aka	2L	800	In2Lt	2	0.00378713139787812	0.000719522394929206	0.0137176093970364	3.04318704800596e-05	0.0502193717433833	0.0108016578664911	0.0165616889340822
Aka	2L	800	In2Lt	3	0.00465458205670333	0.000906309174151661	0.0101580241133191	5.7691208651329e-05	0.0289758359773003	0.00789269312470825	0.00966080453517944
Aka	2L	800	In2Lt	Perm	0.242199529445006	0.0478602539638144	0.536103554583473	0.00224436808041306	0.894682189665587	0.325242109791008	0.297564283249323
Aka	2L	800	In2Rns	1	0.382713066326903	0.31376633128625	0.425734097699622	0.228308151186831	0.497459736357235	0.373579770422883	0.0870865201560304
Aka	2L	800	In2Rns	2	0.331662521400466	0.234680629458878	0.434211669838108	0.0982140152686658	0.594614806797667	0.340030042308297	0.156807719266155
Aka	2L	800	In2Rns	3	0.283380538468424	0.188919257598577	0.367392340924503	0.0533851199929781	0.510386649846694	0.286390187268819	0.140114755581578
Aka	2L	800	In2Rns	Perm	0.240863019798056	0.0782618736383125	0.556000675102915	0.00537367909986952	0.918665150220179	0.339043809949409	0.301320146352386
Aka	2L	800	In3Lp	1	0.815763333974846	0.778668638861012	0.845746413923359	0.709566036115806	0.892593418463041	0.807766841241747	0.0587612985386418
Aka	2L	800	In3Lp	2	0.011918657123698	0.00226466316951684	0.0352143302824772	5.29258443060053e-05	0.0905994675997127	0.0260899152941264	0.0388603220886695
Aka	2L	800	In3Lp	3	0.162953177101151	0.129794296825491	0.201394105862502	0.0744299715962704	0.268550240779811	0.166143243464127	0.0556745956570391
Aka	2L	800	In3Lp	Perm	0.242021142315119	0.0573494799299315	0.542434135173829	0.0024596911367599	0.882372815849985	0.321826760203605	0.291030747301158
Aka	2L	800	In3Rc	1	0.79926142454016	0.745634446698359	0.841148585564799	0.659843128724868	0.896146991592467	0.7882143973613	0.0756601432847072
Aka	2L	800	In3Rc	2	0.136541029058023	0.0874145405323488	0.184301589952003	0.033796596682596	0.299655015558168	0.14334834387424	0.0787781444001495
Aka	2L	800	In3Rc	3	0.0579466078524499	0.0330227582491717	0.0955662142023056	0.0055643875316074	0.161879690037972	0.0684372587644595	0.0506028815656001
Aka	2L	800	In3Rc	Perm	0.230174140769109	0.063591837096371	0.568412072942038	0.00261263872008241	0.888438728740302	0.332397856093259	0.300378358856263
Aka	2L	800	In3RMo	1	0.12406918064374	0.0836305416191159	0.176402406138316	0.0378557687043809	0.249510645975559	0.130708041264551	0.0666550220478873
Aka	2L	800	In3RMo	2	0.828867561910523	0.770326474015213	0.886152238473049	0.606237297279786	0.94671125244712	0.812404691898613	0.117106577786778
Aka	2L	800	In3RMo	3	0.0199706751171474	0.00394363760887982	0.061431844624997	7.14565870235411e-05	0.251165584466711	0.0568872668368364	0.102060326670858
Aka	2L	800	In3RMo	Perm	0.278282124464791	0.068324231152166	0.588283992912282	0.0026074425204799	0.888491114918346	0.351223391439272	0.303813382599302
Aka	2L	800	In3Rpayne	1	0.0383820973621878	0.0223569137683044	0.0662812801322821	0.00494609015261731	0.107514793029874	0.0474271403570418	0.0349986662614438
Aka	2L	800	In3Rpayne	2	0.416028138162449	0.290824601849388	0.545641116714488	0.0771820141483884	0.787723639866524	0.426378268223201	0.207718548624206
Aka	2L	800	In3Rpayne	3	0.541149495902274	0.397903974847756	0.666538360228689	0.155630205975039	0.856734127634999	0.526194591419757	0.207569498294511
Aka	2L	800	In3Rpayne	Perm	0.224952318516016	0.0530976872174229	0.555070810444804	0.00287558415134844	0.906932975706402	0.324186621232872	0.299878207494721
Aka	2L	800	NC	1	0.00990971161371847	0.00304829799540507	0.0208203248761225	9.87810057903451e-05	0.0455899564100539	0.0149708104471097	0.016667735580064
Aka	2L	800	NC	2	0.36748826882246	0.234783419563287	0.497282956429064	0.0507079275440297	0.760080827991575	0.376191344480351	0.207958550856548
Aka	2L	800	NC	3	0.618681577883653	0.494467918939189	0.754708950666489	0.237296711896926	0.930357600886267	0.608837845072539	0.207558798043202
Aka	2L	800	NC	Perm	0.250985422301873	0.0620388944635687	0.581752130973135	0.00442946732777184	0.906955838257255	0.342403064605531	0.303306738309457
Aka	2L	800	Year	1	0.862830365584888	0.811970508921323	0.899521724874424	0.73553463334965	0.94072544754083	0.850224284822182	0.0683510717120838
Aka	2L	800	Year	2	0.101839960997887	0.0648367055763714	0.14167162590197	0.0259472818594723	0.24207644759348	0.112038935262158	0.0677997237783764
Aka	2L	800	Year	3	0.0284315065283735	0.0134848233676056	0.0534207610582322	0.000477022915791498	0.101746502498579	0.0377367799156605	0.0349072793291893
Aka	2L	800	Year	Perm	0.226310412463844	0.068090300044686	0.57152741080745	0.00358013197645144	0.880801558535429	0.33122123593318	0.299689594878607
Aka	2L	900	In2Lt	1	0.98665149983324	0.974723964179811	0.994817283772643	0.938930185565957	0.998743709971579	0.980403469980773	0.0210453503524967
Aka	2L	900	In2Lt	2	0.00493647522600792	0.00106161644501547	0.0143108287100825	5.87402516839529e-05	0.0486704961834072	0.0121856434819065	0.0193808612176078
Aka	2L	900	In2Lt	3	0.00327743965359723	0.000808899038876694	0.0101382758377071	4.2637608425523e-05	0.0274126156576627	0.00741088653732007	0.010225273447845
Aka	2L	900	In2Lt	Perm	0.281912350461237	0.0682844437191114	0.596399953879409	0.00175482046465788	0.901689220872785	0.351541939335474	0.302171610442685
Aka	2L	900	In2Rns	1	0.381147654677361	0.324905881836579	0.440546905876926	0.248373171799504	0.530287835320043	0.384229924753337	0.0868588495488079
Aka	2L	900	In2Rns	2	0.327215581309209	0.224210551539437	0.442443574073845	0.108530521215936	0.575708127268713	0.327664416396351	0.146968439404628
Aka	2L	900	In2Rns	3	0.279930488739767	0.188688783359873	0.379955509227988	0.0845705977967208	0.536750549977531	0.288105658850312	0.136730336868365
Aka	2L	900	In2Rns	Perm	0.255880080760182	0.0808183106697351	0.551293800156663	0.00475417447520315	0.905632045831509	0.341838571269501	0.297542294981102
Aka	2L	900	In3Lp	1	0.812648086905003	0.777698399268321	0.843450937262345	0.71579989919999	0.894792450769627	0.809855465590162	0.0543827417123214
Aka	2L	900	In3Lp	2	0.0114943909648405	0.00220858415573224	0.0319266821518096	4.57355881823938e-05	0.0801566653682771	0.0223690131996008	0.0293361524888614
Aka	2L	900	In3Lp	3	0.166816934902148	0.130762418533463	0.199929858258795	0.0848685450579651	0.250833736384237	0.167775521210238	0.0529495150429681
Aka	2L	900	In3Lp	Perm	0.294049841191874	0.0734193269121509	0.626297547765681	0.00267410589607526	0.900953071866607	0.355314114093427	0.301209827508542
Aka	2L	900	In3Rc	1	0.802258027515848	0.752137180424565	0.848219768725551	0.662362949388851	0.910679810810202	0.797112389992374	0.0745201140965329
Aka	2L	900	In3Rc	2	0.128536665927842	0.0853547105666533	0.177505240256942	0.0232164404615231	0.282457158311336	0.13466492183529	0.0754861976042692
Aka	2L	900	In3Rc	3	0.0573875392239068	0.0307095125127295	0.096880092356545	0.00497358523150367	0.160814857256316	0.0682226881723366	0.0498623014216845
Aka	2L	900	In3Rc	Perm	0.24298685327227	0.0599499766771137	0.5883843967568	0.00201527128172769	0.899670689594501	0.338796709001306	0.303535201353684
Aka	2L	900	In3RMo	1	0.129427472389959	0.0874703760598539	0.182764460697258	0.0420725024801732	0.268918246515883	0.141024495030554	0.0744800873943421
Aka	2L	900	In3RMo	2	0.833023259847079	0.765168319733904	0.880293237736828	0.6230167184	0.938264180396863	0.808541546507048	0.115062212835295
Aka	2L	900	In3RMo	3	0.0201141343272051	0.00489952222680019	0.0571151035516159	0.000219978254853669	0.176950804441146	0.0504339584623983	0.0952543505525911
Aka	2L	900	In3RMo	Perm	0.22943055493655	0.0472418731349452	0.576556353608839	0.00197251949302401	0.880457389572627	0.329015528779591	0.300612675047303
Aka	2L	900	In3Rpayne	1	0.0387002251563037	0.0195659301447892	0.0641430543287051	0.00339633012033302	0.106150122059544	0.0447508870470168	0.0328056719365289
Aka	2L	900	In3Rpayne	2	0.422166210035041	0.278783350646644	0.564123398766834	0.124924678186541	0.757122676283835	0.429601627165437	0.197097535099975
Aka	2L	900	In3Rpayne	3	0.529792313477087	0.408309347577707	0.674725280483347	0.195535193892344	0.835438073208623	0.525647485787546	0.195162182025584
Aka	2L	900	In3Rpayne	Perm	0.239955842731362	0.0579160318687211	0.564085363757137	0.00341374384894312	0.848604120914102	0.325027571049618	0.290553430582891
Aka	2L	900	NC	1	0.00956830453099887	0.00277026211071289	0.0229206114875904	0.000134830503652646	0.0545920893834385	0.0162839009908425	0.0193578303898495
Aka	2L	900	NC	2	0.357341406805709	0.226624805023381	0.516811261249653	0.0765144605358606	0.708743970318399	0.370666327101103	0.192487510997357
Aka	2L	900	NC	3	0.631179937183819	0.473457341246191	0.744886435513043	0.278122114876799	0.913502446550142	0.613049771908055	0.194029893953598
Aka	2L	900	NC	Perm	0.240223618773857	0.052376468719315	0.556467467760673	0.00195524606325725	0.884238419696973	0.327443980480597	0.298788686148378
Aka	2L	900	Year	1	0.866237969006442	0.821249974943245	0.903729257593356	0.73924523434838	0.954811553680413	0.858267316469529	0.0655502105683544
Aka	2L	900	Year	2	0.0957884752785836	0.0580207152700929	0.138291012087142	0.0133994876375532	0.229831336929976	0.104226899953678	0.0641144997183933
Aka	2L	900	Year	3	0.0279249195957382	0.0115784837224498	0.0551391640457299	0.00094530406709264	0.102604458502657	0.0375057835767932	0.0343404274220674
Aka	2L	900	Year	Perm	0.262429678608816	0.0646651981717559	0.587792207712511	0.00267853462033417	0.900833384663581	0.342613430758629	0.304053982916017
Aka	2L	1000	In2Lt	1	0.988758926887621	0.978531518876926	0.99522865273268	0.950903657718494	0.999176233416967	0.983610266082517	0.0168020173081886
Aka	2L	1000	In2Lt	2	0.00364962999459125	0.000871250653703799	0.0114508412854648	3.7877262365454e-05	0.0389482115229355	0.00933030722463134	0.0148401657599187
Aka	2L	1000	In2Lt	3	0.00338844314988159	0.000754220874544642	0.00870650991535919	2.28085100427552e-05	0.0275452999044491	0.00705942669285144	0.00991792339474087
Aka	2L	1000	In2Lt	Perm	0.251622633770037	0.0660099843498562	0.563997777060251	0.00249138016493374	0.894771161062471	0.333532455801938	0.295270584490434
Aka	2L	1000	In2Rns	1	0.378210778682453	0.321985179679116	0.427417491882861	0.242743903455429	0.499814286211631	0.37530487079175	0.0768665137523939
Aka	2L	1000	In2Rns	2	0.317325410830157	0.233230785883958	0.41784156640705	0.0822234937365972	0.547933865622071	0.319671443948149	0.136785008416152
Aka	2L	1000	In2Rns	3	0.296017678568128	0.220588174029979	0.384094292428343	0.0959245349833384	0.531883836616355	0.305023685260101	0.130513895294583
Aka	2L	1000	In2Rns	Perm	0.240549160757821	0.0737109197390123	0.546013463002553	0.00446318253974166	0.90825867102806	0.33932108793735	0.302052824174181
Aka	2L	1000	In3Lp	1	0.806793277778752	0.773154226925099	0.844732912081325	0.712801918806711	0.888337414654746	0.80484442676092	0.0547029805382757
Aka	2L	1000	In3Lp	2	0.00906539821431859	0.00192559611766777	0.0293349264645029	0.000132243877935773	0.0680613963680702	0.0191569328919711	0.0249481611619701
Aka	2L	1000	In3Lp	3	0.175287832822441	0.141428054104487	0.212566766073812	0.0894336335765366	0.271295081898762	0.175998640347109	0.0557086829541521
Aka	2L	1000	In3Lp	Perm	0.255031011859623	0.0671001511796435	0.590118504397833	0.00239458934541508	0.896549765289518	0.336866580593633	0.296038915046786
Aka	2L	1000	In3Rc	1	0.805609472160591	0.75913382072738	0.849589850575636	0.672768506766554	0.903061928859849	0.79929238646096	0.0733081818324858
Aka	2L	1000	In3Rc	2	0.126992761951722	0.0917191153245355	0.181910462786914	0.0458030670293106	0.280538761652136	0.140711752212797	0.0740185348256866
Aka	2L	1000	In3Rc	3	0.0517437909977868	0.027689313600511	0.0798887685675866	0.00242383410681973	0.147340108046417	0.0599958613262433	0.0457983604592891
Aka	2L	1000	In3Rc	Perm	0.251711643430949	0.0625016113455386	0.572397467832703	0.00216441809101945	0.879908055950451	0.335359555858614	0.297602188736054
Aka	2L	1000	In3RMo	1	0.130257391236481	0.0910643792944779	0.170592750430691	0.0502809676085803	0.245882583107469	0.135865116048533	0.0628274499716878
Aka	2L	1000	In3RMo	2	0.837837813876854	0.787121643821018	0.880031946586836	0.646743668024416	0.927272226214684	0.819074981460542	0.0991578837600284
Aka	2L	1000	In3RMo	3	0.0170561641753779	0.0040193588470338	0.0522074070154226	9.48098567031926e-05	0.183082474796125	0.0450599024909245	0.0780216733089269
Aka	2L	1000	In3RMo	Perm	0.241430991484292	0.0641636014578797	0.57858036359105	0.00316532055100865	0.886097966417246	0.338083769670448	0.299479918645277
Aka	2L	1000	In3Rpayne	1	0.0348600210846227	0.0182249119581588	0.0606613391918504	0.00349256034789191	0.113528097116732	0.043218884501514	0.0340471428977317
Aka	2L	1000	In3Rpayne	2	0.450406588674743	0.31015946526623	0.562252082025409	0.152442462074224	0.793563553020542	0.448584605248507	0.187968880978598
Aka	2L	1000	In3Rpayne	3	0.509417417443747	0.396338968921111	0.638567567209932	0.173592913008884	0.802477175920932	0.508196510249979	0.187347343906442
Aka	2L	1000	In3Rpayne	Perm	0.254697783143266	0.0502550039946279	0.55197805586073	0.00223748480134428	0.928230671981433	0.332461651112943	0.299860831274902
Aka	2L	1000	NC	1	0.00769812069611927	0.00272604176921115	0.0201533212729522	0.000110576875756141	0.0428158955318412	0.0133410433874162	0.0139392126366809
Aka	2L	1000	NC	2	0.332513987148043	0.232473957139959	0.47709196800181	0.0545612590611236	0.671654859923488	0.350536524125156	0.18245489354641
Aka	2L	1000	NC	3	0.650795152838606	0.511096890961708	0.755440904981971	0.312373743460184	0.928699450873257	0.636122432487427	0.182366971967246
Aka	2L	1000	NC	Perm	0.23136409874067	0.056349843187757	0.592959987843071	0.00273634400243719	0.907731529828594	0.333713445895468	0.305739045971491
Aka	2L	1000	Year	1	0.866937739750059	0.825737708726216	0.90715925393496	0.748545222006891	0.947370119803464	0.8598796105463	0.064631872234224
Aka	2L	1000	Year	2	0.0971313541526811	0.0635086519678546	0.139836337738172	0.0279275839345326	0.229943670086158	0.108270219349378	0.0632396698025977
Aka	2L	1000	Year	3	0.0234109748588624	0.00878585731529551	0.0457917695952671	0.00034332764955313	0.0909535269411809	0.0318501701043222	0.0307177474877956
Aka	2L	1000	Year	Perm	0.248381981542792	0.0652860391493339	0.56661273203781	0.00298015686689733	0.875858300557019	0.335611481216562	0.296823837770377
Aka	2L	2000	In2Lt	1	0.993506274476929	0.987202678020075	0.996579965952177	0.975190673676707	0.999176931499825	0.991008138540338	0.00750936309597245
Aka	2L	2000	In2Lt	2	0.00201341587419612	0.00058825051489686	0.00536052713137733	2.49750194702905e-05	0.0183216083199295	0.00440992952367477	0.00585843413810811
Aka	2L	2000	In2Lt	3	0.00254344360679233	0.000614313162706764	0.0061081354571461	3.45495223248755e-05	0.0163692918421061	0.00458193193598716	0.005467328417645
Aka	2L	2000	In2Lt	Perm	0.238520205894617	0.0619847815628729	0.537625504516714	0.00137546624810436	0.847690630281239	0.319965050653984	0.284961309367156
Aka	2L	2000	In2Rns	1	0.38228309161061	0.339680595878673	0.415153484311654	0.279288090602966	0.467273437341676	0.376923727885639	0.0560808964442441
Aka	2L	2000	In2Rns	2	0.32887656187853	0.265189500245089	0.393121665399389	0.174030879669916	0.489340859982637	0.331551146445512	0.0956154307923118
Aka	2L	2000	In2Rns	3	0.289481815752356	0.231213619344278	0.351465145807347	0.147185476836566	0.445589813353683	0.291525125668848	0.0891071353271752
Aka	2L	2000	In2Rns	Perm	0.243284492316702	0.0806086057185119	0.562390202189311	0.00440924953585956	0.935552554545404	0.349920223648615	0.311499838614524
Aka	2L	2000	In3Lp	1	0.813030730848098	0.790838116522393	0.835572002619765	0.752689072874908	0.871303446168121	0.812785128619168	0.0356291163591858
Aka	2L	2000	In3Lp	2	0.00600703796622138	0.00104431221966382	0.015151936367709	7.36109524134199e-05	0.0439533003565372	0.0114940986509406	0.0147873352147606
Aka	2L	2000	In3Lp	3	0.172503259670582	0.15268632498135	0.200312914135419	0.118213186501789	0.234571309508301	0.175720772729891	0.0354882450152136
Aka	2L	2000	In3Lp	Perm	0.27454876030609	0.0764786641287236	0.586922681311682	0.00213667807620586	0.921945809688611	0.344923998331513	0.300551071717473
Aka	2L	2000	In3Rc	1	0.800720147968839	0.773714334213543	0.834912543189645	0.723540766687366	0.880562597014877	0.80192001955925	0.0466077870613285
Aka	2L	2000	In3Rc	2	0.136973784934256	0.105594092098343	0.169129978691927	0.0566941852339512	0.223234935025675	0.138211441962743	0.0493600413619325
Aka	2L	2000	In3Rc	3	0.0552755539459135	0.0373017051156582	0.0796337212098094	0.0166059397929691	0.112139511317413	0.059868538478007	0.0323936444833159
Aka	2L	2000	In3Rc	Perm	0.221173736573585	0.0633699486165417	0.494455468583753	0.00314662465722882	0.864426488673799	0.309578673948267	0.279238437237519
Aka	2L	2000	In3RMo	1	0.12818809304554	0.0992808734416695	0.160266452263994	0.0659494232283084	0.21305885886947	0.131482365380715	0.0439212231667545
Aka	2L	2000	In3RMo	2	0.855469300807461	0.818614335585712	0.891256830875356	0.751656563420412	0.921914505627876	0.8494942784348	0.0525797455515251
Aka	2L	2000	In3RMo	3	0.00775558140876626	0.00153186172870584	0.0230808312384125	8.15775921774602e-05	0.079765335153144	0.0190233561844855	0.0293252796744093
Aka	2L	2000	In3RMo	Perm	0.223424792197625	0.0509976884575661	0.542621211799036	0.00257959136784693	0.874583274172112	0.327725042555647	0.30224242805951
Aka	2L	2000	In3Rpayne	1	0.0391701736804075	0.026100704128367	0.0510328045874614	0.0105088378487157	0.0783267470038121	0.0405140294960259	0.0204115313346116
Aka	2L	2000	In3Rpayne	2	0.431738959640567	0.344865460127396	0.512165830558704	0.219407402798848	0.659133760454399	0.432519417702384	0.129447046965577
Aka	2L	2000	In3Rpayne	3	0.536507690273111	0.447922488317498	0.613976294601159	0.295884280626741	0.73667980375854	0.52696655280159	0.127773218073413
Aka	2L	2000	In3Rpayne	Perm	0.26562987810262	0.0669689459711491	0.56845299079609	0.00531047564465494	0.912339100307503	0.338829241845484	0.294332532948407
Aka	2L	2000	NC	1	0.00883799306746975	0.00286808709751252	0.0155212575496194	0.000141960885325505	0.0303457261343213	0.0108401197894091	0.00986111238408776
Aka	2L	2000	NC	2	0.350245635177558	0.276349557142667	0.441345095733758	0.149342069078593	0.578206190266043	0.359186463129945	0.128952196823758
Aka	2L	2000	NC	3	0.633864652317812	0.548776791686843	0.71657117541592	0.414843551246236	0.839562088922488	0.629973417080646	0.129281589045707
Aka	2L	2000	NC	Perm	0.300144683343379	0.0675569004662819	0.594528930941158	0.00133574743238989	0.889254036515778	0.352099218181355	0.295518948347988
Aka	2L	2000	Year	1	0.864617234850062	0.839099520977175	0.892050714066879	0.792780731448077	0.932232280309209	0.863792282991964	0.0413076909351393
Aka	2L	2000	Year	2	0.102297066883386	0.0773907747886356	0.1341821742172	0.0384321097140931	0.18096421363774	0.106224309591317	0.0419476899950208
Aka	2L	2000	Year	3	0.0256935647536504	0.0146668124452869	0.0413668020669998	0.00368669315620355	0.0673438445818759	0.0299834074167192	0.0215367892536914
Aka	2L	2000	Year	Perm	0.212732827962703	0.0737458102564052	0.506679473077086	0.00382864568111293	0.859417811069268	0.312472974706318	0.278703557780303
Aka	2L	3000	In2Lt	1	0.994465115131883	0.99100654585169	0.997370136608409	0.981912414507349	0.999223922246746	0.993175298617515	0.00569500437490528
Aka	2L	3000	In2Lt	2	0.0014739190368237	0.000500155566035609	0.00365388387988701	3.60761835924339e-05	0.0100562717582824	0.0029243046442903	0.00391942421429389
Aka	2L	3000	In2Lt	3	0.00305577479739773	0.000853727977185756	0.00591208497901236	4.34597984493013e-05	0.0106949048972869	0.0039003967381945	0.00379207891285041
Aka	2L	3000	In2Lt	Perm	0.269655613929072	0.0905607639728445	0.568616502343278	0.00127022206718336	0.883946399428045	0.342154976887532	0.288186475979681
Aka	2L	3000	In2Rns	1	0.372843100089206	0.343433624998172	0.40341213217828	0.298425396522144	0.453326856453323	0.373766379759984	0.0457004247079375
Aka	2L	3000	In2Rns	2	0.329882351949974	0.268963249672971	0.383751129736023	0.198345657086381	0.467008502416373	0.328024792431065	0.0813067546576109
Aka	2L	3000	In2Rns	3	0.296216746962	0.248367235677897	0.336928949738359	0.183111102642923	0.423994581038358	0.29820882780895	0.0713835721594812
Aka	2L	3000	In2Rns	Perm	0.232209070156731	0.0603851814602008	0.525749358359534	0.00374776724488706	0.927640418384702	0.3285551097058	0.299814375684806
Aka	2L	3000	In3Lp	1	0.81494919325761	0.792686380760985	0.832754943574536	0.769178390526622	0.85093227629478	0.812914771768193	0.0286572046903949
Aka	2L	3000	In3Lp	2	0.00524395336858171	0.0013886811653158	0.0130728975466155	0.000105739077974177	0.033115843153644	0.00946884903536324	0.0116776434079831
Aka	2L	3000	In3Lp	3	0.174239216295306	0.158057746733562	0.197295572003185	0.135335552405039	0.225012940945585	0.177616379196444	0.028218486590042
Aka	2L	3000	In3Lp	Perm	0.244874049176491	0.0639907153619517	0.611776429334092	0.00252718626015399	0.897257191293013	0.341487204825222	0.302458736666008
Aka	2L	3000	In3Rc	1	0.806451051794286	0.77371842030359	0.831847063249024	0.735503864631367	0.85959739851894	0.801672754218846	0.0391775958824001
Aka	2L	3000	In3Rc	2	0.138832980302775	0.114264303745011	0.168985833952283	0.0852843227348689	0.20768752040784	0.141991780275273	0.0388677800963204
Aka	2L	3000	In3Rc	3	0.0530368056903015	0.0395893589344693	0.0738406949493785	0.0207637572112466	0.0973489990476583	0.056335465505881	0.0237758798336504
Aka	2L	3000	In3Rc	Perm	0.281113576118002	0.0727818152164348	0.549535219460187	0.00358729680070287	0.8772520413515	0.337783866154938	0.288303281719112
Aka	2L	3000	In3RMo	1	0.127398450203758	0.100080310609493	0.151162560244104	0.0726439100828614	0.184846243223023	0.128307072832045	0.0361549613276049
Aka	2L	3000	In3RMo	2	0.859786118159982	0.832083502307048	0.890915702036807	0.792825071471239	0.921994158797527	0.858497202676811	0.0416772065216875
Aka	2L	3000	In3RMo	3	0.00552847864588937	0.00126632585272899	0.0165650258538385	3.29176588698944e-05	0.0552350296848049	0.013195724491144	0.0181350500962136
Aka	2L	3000	In3RMo	Perm	0.190928166126265	0.0465565084668072	0.544287919757182	0.00228416392363584	0.887097634461272	0.31440622828889	0.299040212638359
Aka	2L	3000	In3Rpayne	1	0.0370606820430303	0.0270605984990874	0.0530317329840799	0.0169409831158397	0.0698622036640121	0.0402971901238643	0.0173020203187994
Aka	2L	3000	In3Rpayne	2	0.430310546518453	0.374755690379262	0.510106076671356	0.267374752904452	0.62807336003191	0.442081681231109	0.105879007118775
Aka	2L	3000	In3Rpayne	3	0.527883056805904	0.447899531674206	0.587516105266628	0.335770409218	0.685482915815166	0.517621128645027	0.103571205229831
Aka	2L	3000	In3Rpayne	Perm	0.261340615238145	0.0709363033776308	0.555640516219184	0.00784964388525786	0.876215734504515	0.335520072410948	0.283682150229123
Aka	2L	3000	NC	1	0.00724120866289734	0.00293420515844564	0.0130717204587144	0.000325630580598254	0.0263913580804101	0.00928980551782381	0.00808946013918081
Aka	2L	3000	NC	2	0.354807844986971	0.279615399077949	0.411504625091498	0.177315263426381	0.516952116128607	0.347625835845085	0.101874280562274
Aka	2L	3000	NC	3	0.638157851841896	0.578441023393917	0.707213088033485	0.475561082414872	0.81384628800459	0.643084358637091	0.101246974323836
Aka	2L	3000	NC	Perm	0.261350004388462	0.0559891464121552	0.551173305915469	0.00182387684301608	0.848916074236022	0.329391445570741	0.288461849810462
Aka	2L	3000	Year	1	0.866548807325423	0.839308703663151	0.891446743450542	0.803420741713406	0.913758768130121	0.863771411094684	0.0346591963741504
Aka	2L	3000	Year	2	0.104609407930489	0.0847216435561478	0.133569857040434	0.0592487447188753	0.167372290880838	0.108940006947447	0.0337026539500002
Aka	2L	3000	Year	3	0.0247276912548818	0.0160483310307511	0.0382839325715406	0.00615967841737603	0.0544320278126204	0.0272885819578692	0.0152091603067031
Aka	2L	3000	Year	Perm	0.298161615457358	0.0895071815923635	0.554880304286584	0.00430337566749706	0.875722960495328	0.338387087119103	0.285996748730785
Aka	2L	4000	In2Lt	1	0.994987454786279	0.991659552798624	0.997042556553592	0.984766092567415	0.999023104405424	0.993754449852627	0.00472472656346309
Aka	2L	4000	In2Lt	2	0.000923778896948935	0.000239072269216978	0.00321514958810298	8.89871451700452e-06	0.00899120584372905	0.00232469565673063	0.00337966957659694
Aka	2L	4000	In2Lt	3	0.00291596508584377	0.00111990729227726	0.00523327844636235	0.000205865509541746	0.0107055485562166	0.00392085449064254	0.0038786141783728
Aka	2L	4000	In2Lt	Perm	0.264525383483024	0.0710993833308943	0.573293184195553	0.0028665353132659	0.890009719562371	0.341718008307545	0.29277771392201
Aka	2L	4000	In2Rns	1	0.377523450048548	0.346551506627361	0.402304076151389	0.3007832459687	0.437242467424882	0.374901550436712	0.0418505873738019
Aka	2L	4000	In2Rns	2	0.329223080925264	0.283601958729173	0.387363674335581	0.228186414479625	0.445391846399025	0.335534342494592	0.07024800851562
Aka	2L	4000	In2Rns	3	0.281847568715088	0.246702427601533	0.334907343415844	0.198357628213094	0.38734789515568	0.289564107068696	0.0605816330869931
Aka	2L	4000	In2Rns	Perm	0.219332397640452	0.0616260819828096	0.515622258692711	0.0030843722094587	0.919355481649737	0.32688337715285	0.305052241080929
Aka	2L	4000	In3Lp	1	0.817974601853873	0.799583563658712	0.832570781881968	0.772526438730019	0.855156682662847	0.815812862638783	0.0261341619718359
Aka	2L	4000	In3Lp	2	0.00483357817054274	0.00132473032507263	0.0126878959285767	4.49071447275837e-05	0.0299457104728079	0.00889033010824397	0.0107347872635583
Aka	2L	4000	In3Lp	3	0.174307170013195	0.158901919435423	0.192588462262844	0.1383388702875	0.212545190725214	0.175296807252973	0.0242852207509261
Aka	2L	4000	In3Lp	Perm	0.244770930447097	0.0530359838018463	0.584080447707469	0.00120787150068788	0.911464605193489	0.329612732355574	0.304462922291419
Aka	2L	4000	In3Rc	1	0.799257727815863	0.77841464453918	0.824895691506134	0.742959851295324	0.85331275609242	0.799919454999913	0.0340698601740723
Aka	2L	4000	In3Rc	2	0.140676118189182	0.115260798798641	0.165004427152916	0.0870978004625164	0.201911832988829	0.141467033889382	0.0354488368413515
Aka	2L	4000	In3Rc	3	0.0583501548637411	0.0427496305202021	0.0723309713798276	0.0270889205462707	0.0916552886198411	0.0586135111107056	0.0205180570027273
Aka	2L	4000	In3Rc	Perm	0.313079174586101	0.069913236819181	0.553825245008812	0.00321292944327627	0.869294640301106	0.344069828299215	0.286820533137545
Aka	2L	4000	In3RMo	1	0.125608569563087	0.105922245201932	0.147184304411635	0.0780460847430399	0.176128290833456	0.126974831728969	0.031904549936142
Aka	2L	4000	In3RMo	2	0.864238945555648	0.839516887550273	0.887018035963697	0.807382129671709	0.920561109906331	0.863359355744995	0.0349280352374875
Aka	2L	4000	In3RMo	3	0.00485789488934853	0.00086197949478044	0.0125960575795909	2.85632917760734e-05	0.0357013810893901	0.0096658125260357	0.0133229970613425
Aka	2L	4000	In3RMo	Perm	0.199601235196535	0.0521441579801414	0.55964103837143	0.00398646054371757	0.886561032356558	0.326241916178216	0.303113279452947
Aka	2L	4000	In3Rpayne	1	0.0406797773325832	0.0296254026521332	0.0509161838468635	0.0175226095355127	0.0654789766086108	0.0410975480054623	0.0148120839456167
Aka	2L	4000	In3Rpayne	2	0.434840766117291	0.362038416353942	0.494556121718913	0.296289465011984	0.578982659077509	0.431496565050435	0.0927844740374609
Aka	2L	4000	In3Rpayne	3	0.523639977446552	0.469143958600086	0.59252431706236	0.376241149703318	0.668437071083386	0.527405886944103	0.0927330255617836
Aka	2L	4000	In3Rpayne	Perm	0.258033859235943	0.0540839806241326	0.548129504111516	0.00541891917803745	0.866269066539839	0.32474594373713	0.286089559583677
Aka	2L	4000	NC	1	0.00828912131036701	0.00400743661716929	0.0134851054096482	0.000372693877749937	0.0215877410785117	0.00929842769543109	0.00699653137840897
Aka	2L	4000	NC	2	0.349960464287096	0.296452613116422	0.42035799407365	0.217768112550064	0.49307278639919	0.357077554776275	0.0907023524483888
Aka	2L	4000	NC	3	0.639652540958435	0.571800413031086	0.696990719971559	0.49969196344113	0.770558994747406	0.633624017528294	0.0900263032814386
Aka	2L	4000	NC	Perm	0.266498955928327	0.068093096984969	0.53893883775008	0.00273812186278032	0.863328249840414	0.331900128921537	0.279007917506031
Aka	2L	4000	Year	1	0.862256278385932	0.843666913216777	0.883885774361531	0.810736160761922	0.908837774065043	0.862591060988287	0.0303817668011569
Aka	2L	4000	Year	2	0.107169142685948	0.0879278395615097	0.128135465040798	0.0628294115878558	0.16206956826556	0.108894041619418	0.0304802099669415
Aka	2L	4000	Year	3	0.0280671450831328	0.018330163210167	0.0373665878518268	0.00926579159981769	0.0504011500872752	0.0285148973922955	0.0133449800081204
Aka	2L	4000	Year	Perm	0.325805243683921	0.0842813918163882	0.542641536058952	0.00440005340927066	0.870649175975124	0.343151465373467	0.286774783756728
Aka	2L	5000	In2Lt	1	0.995144562226367	0.992555757677043	0.997046731810388	0.987778469737404	0.998898398812089	0.99445748344853	0.00367151258145402
Aka	2L	5000	In2Lt	2	0.000954214664567792	0.000199870765809755	0.00251440382299347	7.57839837358845e-06	0.0068268670847767	0.00187976814485565	0.00251650969188586
Aka	2L	5000	In2Lt	3	0.00285216871475227	0.0014434205022407	0.00475840303820411	0.000170551287571871	0.00943800414496317	0.00366274840661458	0.00314602381917355
Aka	2L	5000	In2Lt	Perm	0.254635964110336	0.0750997034631589	0.578953673432014	0.00122908909974167	0.904337939712006	0.339588994143679	0.297979152286381
Aka	2L	5000	In2Rns	1	0.381471444089937	0.356755725229641	0.403539727123336	0.317414012932342	0.430882925941202	0.379124230279198	0.0348607339819744
Aka	2L	5000	In2Rns	2	0.331383330527345	0.291201788506777	0.367371084523737	0.231695379801167	0.428950153663751	0.330298324059523	0.0596130755286541
Aka	2L	5000	In2Rns	3	0.285184522512139	0.257594004095122	0.330590593945584	0.202318703221713	0.384288198535071	0.290577445661279	0.0557722240744426
Aka	2L	5000	In2Rns	Perm	0.21736282908167	0.0649142522383332	0.508211102905419	0.0029616073839062	0.913388673668189	0.319201005703848	0.291882360470266
Aka	2L	5000	In3Lp	1	0.816891656366447	0.807714903396733	0.831690001757619	0.776361921432841	0.849721691904984	0.817603868422626	0.0213585512029016
Aka	2L	5000	In3Lp	2	0.00478337703993082	0.00151349750045847	0.009692517710159	2.03290169671467e-05	0.0217039109659505	0.00707684202573668	0.00762894992042342
Aka	2L	5000	In3Lp	3	0.176867464406728	0.161972688311923	0.187816115105688	0.138470605926805	0.212553332697831	0.175319289551637	0.0213264404661206
Aka	2L	5000	In3Lp	Perm	0.25173265091137	0.0605980155945754	0.576516847576219	0.00170688332232808	0.890844837730084	0.334849804118104	0.29822093916696
Aka	2L	5000	In3Rc	1	0.801870117312015	0.783213741799977	0.826339582534525	0.757066238831018	0.853097331445219	0.803862163571168	0.0303681624806732
Aka	2L	5000	In3Rc	2	0.137075073135202	0.112002293463708	0.160450433804001	0.0900216321828028	0.188202379852515	0.137677036043173	0.0316752182748767
Aka	2L	5000	In3Rc	3	0.0570347978929437	0.0452395949404153	0.0704946931571531	0.0305140182196798	0.0937411497135545	0.0584608003856588	0.019563673037012
Aka	2L	5000	In3Rc	Perm	0.304485086613933	0.0625526234834436	0.550741820824725	0.00233124022444538	0.85853013733773	0.336246349972653	0.286941827992833
Aka	2L	5000	In3RMo	1	0.12788847905801	0.108903094723067	0.148304773815123	0.0876690523340968	0.17850451293652	0.130231165211422	0.0286253023793713
Aka	2L	5000	In3RMo	2	0.864988557548292	0.842915153094771	0.883561296993885	0.808931513578272	0.908176771423958	0.861645648170828	0.0307920976215851
Aka	2L	5000	In3RMo	3	0.00292603314589322	0.000564361158543057	0.0113249336425543	2.42573113591323e-05	0.0309589519686849	0.00812318661774943	0.0114602213071541
Aka	2L	5000	In3RMo	Perm	0.176391981157761	0.0387262397588216	0.531329131441445	0.00261180751017439	0.891908945988582	0.313465475359687	0.302978898810927
Aka	2L	5000	In3Rpayne	1	0.0395578882971718	0.0299571367564389	0.0481055520035846	0.0193535664804831	0.0609775654124885	0.0396661765662214	0.013163450686691
Aka	2L	5000	In3Rpayne	2	0.42998805795376	0.383507249001085	0.481973544918592	0.301555368623625	0.571673926265416	0.434430257922364	0.0802837392759071
Aka	2L	5000	In3Rpayne	3	0.536314677473041	0.470027066644505	0.573949679373069	0.391645496325293	0.652523093878345	0.525903565511414	0.0790801036260268
Aka	2L	5000	In3Rpayne	Perm	0.284069858805548	0.0661976337104836	0.565553929471983	0.00613528643161717	0.910306547498662	0.342133867192802	0.289033249243889
Aka	2L	5000	NC	1	0.00887092722602051	0.00512081760823576	0.0132802209781571	0.0009527579175132	0.020120503007317	0.00944725576414425	0.0058522761350637
Aka	2L	5000	NC	2	0.358331811847994	0.29845360755306	0.403408766752765	0.227384637691268	0.486006063032901	0.354499110979797	0.0788823192039012
Aka	2L	5000	NC	3	0.628688418646572	0.589144580101595	0.695186096968462	0.501939092431025	0.764493215281626	0.636053633256059	0.0791314536843159
Aka	2L	5000	NC	Perm	0.257572025730974	0.0560053762234168	0.525139058925884	0.00105171084187483	0.838388374544103	0.323843554406057	0.28451913967042
Aka	2L	5000	Year	1	0.864904671079008	0.84789983124127	0.885814607290312	0.825908608216922	0.908674198270145	0.866348320252335	0.0268242779402464
Aka	2L	5000	Year	2	0.104179304627814	0.0843128305305256	0.122953151402939	0.0630523233187073	0.148806242185219	0.105282625573301	0.0269524525510347
Aka	2L	5000	Year	3	0.0269692122953696	0.0198401072234973	0.0360108032456924	0.0100977267893389	0.0521517718678761	0.0283690541743639	0.012741640082083
Aka	2L	5000	Year	Perm	0.32399450636456	0.0780209613307163	0.541259650549045	0.00476174898587717	0.865234719487403	0.335812050768243	0.286163585311407
Aka	2L	6000	In2Lt	1	0.995579396155842	0.993479935546745	0.997153867641291	0.989369708122107	0.999206472404412	0.995026473568733	0.00300986192289468
Aka	2L	6000	In2Lt	2	0.000793471377334823	0.000138101500451609	0.00201653448059836	2.05422850578441e-06	0.00491960763175447	0.0014192356637678	0.00174792810847003
Aka	2L	6000	In2Lt	3	0.00307132211611987	0.00160559216090705	0.00497514673931765	0.000270875616828521	0.00888688898376008	0.00355429076749888	0.00259702858681044
Aka	2L	6000	In2Lt	Perm	0.243132227959608	0.0764639323844735	0.571770400659765	0.00249551602369704	0.890002725153301	0.338044691236031	0.29494461619085
Aka	2L	6000	In2Rns	1	0.375082299838383	0.354253541897352	0.395689976377856	0.323463310595149	0.425299582291165	0.374309270325689	0.0307040128159196
Aka	2L	6000	In2Rns	2	0.330243469783248	0.294233037752443	0.370104192706273	0.237921994052634	0.41603857873081	0.329741216277315	0.0540484887778729
Aka	2L	6000	In2Rns	3	0.299631912609916	0.256672517848722	0.335085791975242	0.216538371926309	0.369346450553505	0.295949513396995	0.0488219956299646
Aka	2L	6000	In2Rns	Perm	0.21553687152469	0.0576378643039231	0.547222629782095	0.00576800433004277	0.921349138315029	0.335688955612997	0.311169695515436
Aka	2L	6000	In3Lp	1	0.818960643754427	0.805585879058818	0.829406974230823	0.785237121753518	0.846409429889839	0.817496549728968	0.0183226561411446
Aka	2L	6000	In3Lp	2	0.00481037720754763	0.00154362459060321	0.0108766315564953	7.45994186104218e-05	0.0202342803982306	0.00698958591300579	0.00658135706146459
Aka	2L	6000	In3Lp	3	0.175139678010731	0.163734316024604	0.187884217259291	0.146431756536709	0.206508756107604	0.175513864358027	0.0183551109703041
Aka	2L	6000	In3Lp	Perm	0.256035061357588	0.05732761811566	0.585447608925217	0.00151706952848432	0.895971573840557	0.332262690405846	0.300296829126766
Aka	2L	6000	In3Rc	1	0.798843142802908	0.779782902864151	0.819472628528944	0.754770227571872	0.843367952098252	0.799149454392711	0.027336565247564
Aka	2L	6000	In3Rc	2	0.143363850871371	0.123446951674267	0.162047881920955	0.0992244960508716	0.195527810076642	0.144092578412935	0.0280335385267006
Aka	2L	6000	In3Rc	3	0.0543824032173323	0.0432470996454966	0.0688548200110052	0.032487531757648	0.0858545992132795	0.0567579671943533	0.0171162014182014
Aka	2L	6000	In3Rc	Perm	0.326243884777235	0.0760233832453907	0.554578699866409	0.00324894623124775	0.856507870007562	0.346815124714829	0.283422975743844
Aka	2L	6000	In3RMo	1	0.124491417448925	0.106328337323532	0.143228951686949	0.0871560015622787	0.166365234147723	0.125130595290406	0.02485987764631
Aka	2L	6000	In3RMo	2	0.868947526212387	0.847892982051374	0.889606192555717	0.817261564231356	0.907341381592849	0.867444730477593	0.0275092790255036
Aka	2L	6000	In3RMo	3	0.00419819065171297	0.000866598013878095	0.0110625478742721	3.07792367418777e-05	0.0245213332610185	0.00742467423200087	0.00909438456347864
Aka	2L	6000	In3RMo	Perm	0.269925037221577	0.0438566470816876	0.556457514973803	0.00233153879006072	0.903475806970371	0.334048889593189	0.303860074401342
Aka	2L	6000	In3Rpayne	1	0.0412471248244135	0.0324357903449985	0.0496767614774273	0.0230234408328304	0.0624199102346761	0.0414988738737092	0.0119954573499321
Aka	2L	6000	In3Rpayne	2	0.440357283025516	0.388804249640031	0.495710184986529	0.32770581483967	0.558925787731808	0.441639335819219	0.0708943007809838
Aka	2L	6000	In3Rpayne	3	0.51926219341377	0.467829344766951	0.56750867865789	0.406595485332518	0.630373243637475	0.516861790307072	0.0690328618794728
Aka	2L	6000	In3Rpayne	Perm	0.256198764474457	0.0529615242517809	0.540490848988416	0.0030058182381445	0.869342015802927	0.32699080444298	0.284059703425405
Aka	2L	6000	NC	1	0.00799003440064199	0.00470904482232768	0.011215808673327	0.00144171862909493	0.018628510798845	0.00848343397773559	0.00512009088001306
Aka	2L	6000	NC	2	0.344946695450781	0.293383879392139	0.395666651450708	0.23944762673195	0.46086451112717	0.345939118289667	0.0688753034338266
Aka	2L	6000	NC	3	0.647918424903592	0.59453137952739	0.697983054716365	0.532173113387041	0.748480446297925	0.645577447732598	0.0688534750550069
Aka	2L	6000	NC	Perm	0.250983555190997	0.064809443262319	0.554579923235006	0.00182071198021688	0.903538889771084	0.332999595584202	0.290808267198283
Aka	2L	6000	Year	1	0.862867755342572	0.845867328246822	0.880802770517365	0.822961920748527	0.900601737228941	0.862198935926061	0.0242578042643444
Aka	2L	6000	Year	2	0.10989592793783	0.0926825194527762	0.126228403528969	0.0735005639585905	0.153689357761714	0.110551983027943	0.0242060546196449
Aka	2L	6000	Year	3	0.0258086227086902	0.0180177286926389	0.0346908010724822	0.0122190770280497	0.0468242084386737	0.0272490810459962	0.0111088796853397
Aka	2L	6000	Year	Perm	0.33785290192899	0.0939679467390908	0.555123987823034	0.00665780154156128	0.866008593856375	0.345457940073854	0.28248491159926
Aka	2L	7000	In2Lt	1	0.995803180802506	0.993717879317118	0.997534400792073	0.990578586515674	0.999262946113686	0.995445378652658	0.00288671671054672
Aka	2L	7000	In2Lt	2	0.000486909283101747	0.000142247684903794	0.00166278160189874	1.18375185768287e-05	0.00458729046310808	0.00121366881697272	0.00166652023330493
Aka	2L	7000	In2Lt	3	0.00298520054003256	0.00168879542585653	0.00457880311540588	0.000323426527033626	0.00751600642061501	0.0033409525303691	0.00224760448083481
Aka	2L	7000	In2Lt	Perm	0.246698173099883	0.0619777406321205	0.561220730711833	0.00130446336299198	0.869760765943657	0.329611034839837	0.292300064183506
Aka	2L	7000	In2Rns	1	0.375877279447687	0.354296251874962	0.394798418706985	0.332904419256831	0.421761951071079	0.375896844000939	0.0283434376463461
Aka	2L	7000	In2Rns	2	0.331340047061695	0.299097817690337	0.361762054283521	0.251654206093328	0.407997551269258	0.330871902446027	0.0468817690658419
Aka	2L	7000	In2Rns	3	0.292595088150947	0.263234799683207	0.325251172821861	0.224524376089682	0.364594270012527	0.293231253553035	0.0432245545924964
Aka	2L	7000	In2Rns	Perm	0.245865438008721	0.0650022673176776	0.549210447444062	0.00633200141983605	0.948492040875414	0.340158371261037	0.309328831523406
Aka	2L	7000	In3Lp	1	0.817136765518435	0.806760821220339	0.829098067097359	0.789580408430068	0.84171276195154	0.817246092627594	0.017088777933343
Aka	2L	7000	In3Lp	2	0.00484025714800337	0.0015752864589804	0.00905451446682103	5.64669992196689e-05	0.018002655965483	0.00634691368006088	0.00604366459305873
Aka	2L	7000	In3Lp	3	0.176049312074283	0.16465228162304	0.186375526841452	0.150853141804698	0.204746296298375	0.176406993692345	0.0170691177189263
Aka	2L	7000	In3Lp	Perm	0.254141994102114	0.048192513919929	0.596862526575581	0.00190189918127111	0.896604128902595	0.332565019407116	0.304815871476884
Aka	2L	7000	In3Rc	1	0.803053135453516	0.785823166670929	0.820914627676849	0.760113316208106	0.84120482111185	0.802119639105969	0.0248446946808723
Aka	2L	7000	In3Rc	2	0.140187231956036	0.122643844396566	0.155554865542388	0.100667760633841	0.187081027422618	0.140911477607472	0.0259566156728279
Aka	2L	7000	In3Rc	3	0.057323111910257	0.0446042785845115	0.0674294013123395	0.0340947553996341	0.0811749340748064	0.0569688832865598	0.0150161134025995
Aka	2L	7000	In3Rc	Perm	0.315929971709596	0.0751762926658611	0.53508148792449	0.00387536755505285	0.844672907948836	0.336218414898852	0.272700573289401
Aka	2L	7000	In3RMo	1	0.126515095203126	0.113125971249894	0.1428497866597	0.0919950268717646	0.166334975779196	0.12713251789229	0.0228313150935464
Aka	2L	7000	In3RMo	2	0.869111719973803	0.851133769982379	0.882900147587343	0.825596731131166	0.903424260792916	0.866959687529435	0.0239524364718092
Aka	2L	7000	In3RMo	3	0.0031376666423576	0.000621227164766708	0.00706633368795174	5.10936032759149e-05	0.0221897489832391	0.00590779457827438	0.00765972356802699
Aka	2L	7000	In3RMo	Perm	0.211824625673311	0.0503745891874385	0.584970271607043	0.00275452820467874	0.913587566446671	0.344193563411864	0.318694576946403
Aka	2L	7000	In3Rpayne	1	0.0388456102781935	0.0329926804124489	0.0478320172719668	0.0227365765900629	0.0585633569991862	0.0401387162906279	0.0109708695871032
Aka	2L	7000	In3Rpayne	2	0.434299731655811	0.396724956672686	0.475989993949363	0.332237569409974	0.551725155086266	0.436995968937475	0.062222681369581
Aka	2L	7000	In3Rpayne	3	0.524219990687809	0.486263674107051	0.562188803518685	0.410196800372559	0.623962380922317	0.522865314771897	0.0616475918734901
Aka	2L	7000	In3Rpayne	Perm	0.264917612411653	0.0527049467984005	0.542597024051258	0.00223465284179309	0.907351383379095	0.333496306887209	0.289906712364972
Aka	2L	7000	NC	1	0.00806157199598543	0.00466297918802122	0.0113760187511109	0.0021686316923671	0.0169777566318475	0.00854400802665712	0.00491514273237054
Aka	2L	7000	NC	2	0.349976535236477	0.310360040139306	0.388005569126647	0.241962038532007	0.456894536766984	0.350705366155148	0.0611130431819393
Aka	2L	7000	NC	3	0.640622022013077	0.602927643984151	0.680071177936832	0.535638013105091	0.745135661762223	0.640750625818195	0.0612905137006311
Aka	2L	7000	NC	Perm	0.247720991244336	0.0652831417733668	0.555141289684015	0.00250117851392936	0.865334129509287	0.334099180078567	0.284441099508043
Aka	2L	7000	Year	1	0.8655900158242	0.850161703253331	0.882272705409445	0.827195091228447	0.899206205541313	0.864846152247621	0.0219879539257328
Aka	2L	7000	Year	2	0.107165859333108	0.0923565225960317	0.120257205612368	0.0737327850874922	0.147521518257388	0.1079233310422	0.0222286630077986
Aka	2L	7000	Year	3	0.0268555381921562	0.0187105310538516	0.0339432632958705	0.0132352000462017	0.0430083779144192	0.0272305167101789	0.00970674697018607
Aka	2L	7000	Year	Perm	0.33571064888707	0.0947842316059153	0.537048736212874	0.00440093353542764	0.86672483698858	0.335557932054637	0.274271704404428
Aka	2L	8000	In2Lt	1	0.996277598240055	0.994296517592002	0.998047780070326	0.990639136044116	0.999297822356599	0.995818271877378	0.00280962912403272
Aka	2L	8000	In2Lt	2	0.000459450444430311	0.000127149774965384	0.00126116602762308	3.06951079371823e-06	0.00412796973295582	0.00106626224573313	0.00155463679052394
Aka	2L	8000	In2Lt	3	0.00257783565723169	0.00135250571150675	0.00438657576577895	0.000338354304493918	0.00758656415896836	0.00311546587688822	0.00237002730075714
Aka	2L	8000	In2Lt	Perm	0.246186760632725	0.0599237417308392	0.5541514825038	0.000608723322809215	0.878857161246215	0.329532049351882	0.291362320375298
Aka	2L	8000	In2Rns	1	0.373306869425458	0.358070776358138	0.394430392270812	0.334659172948775	0.418896949860584	0.37524944640377	0.0270704848358605
Aka	2L	8000	In2Rns	2	0.332056866609657	0.30283801085009	0.361351844894265	0.248314209822194	0.400375565305524	0.329534751255201	0.0468025979696247
Aka	2L	8000	In2Rns	3	0.292312786466683	0.263640388092747	0.325779306268205	0.234584875877118	0.375278916733171	0.29521580234103	0.0426308136316945
Aka	2L	8000	In2Rns	Perm	0.204411845585659	0.0491766128592906	0.520446264794034	0.00388373483108714	0.917529737755994	0.318375586275401	0.300438110454212
Aka	2L	8000	In3Lp	1	0.815279197648362	0.804623947025307	0.828590656560059	0.789170783262374	0.843999340559148	0.815849706975964	0.0167739854685018
Aka	2L	8000	In3Lp	2	0.00480917507182219	0.00160125830115452	0.0089072419147458	6.58197122766368e-05	0.0171538198602974	0.00611691356411411	0.00557770830810147
Aka	2L	8000	In3Lp	3	0.178318294213775	0.165897210722663	0.190703702604801	0.151426386734607	0.205417227471634	0.178033379459921	0.0166322613236166
Aka	2L	8000	In3Lp	Perm	0.230306819807494	0.0591013083410782	0.564925829159826	0.00217719328037295	0.891594941054512	0.322612211124237	0.298284243012529
Aka	2L	8000	In3Rc	1	0.80394450491946	0.788265751769658	0.819677727821123	0.76581354714313	0.844898377756526	0.803885109199036	0.023302151546033
Aka	2L	8000	In3Rc	2	0.140909131994803	0.125648279064337	0.156097488935077	0.100903284054147	0.176757164436415	0.140249295344195	0.0238321259811952
Aka	2L	8000	In3Rc	3	0.0557540510709844	0.0452057887285913	0.0652861048061494	0.0328476493587301	0.080970090112122	0.0558655954567692	0.0145327293043256
Aka	2L	8000	In3Rc	Perm	0.280031081892007	0.0680303914553032	0.538256768069965	0.00226718288983509	0.851708045987822	0.326666223931377	0.28225483112206
Aka	2L	8000	In3RMo	1	0.126258129710404	0.112674992073218	0.140211785253443	0.0953147850343554	0.166718612971775	0.127696634955015	0.0215889377890473
Aka	2L	8000	In3RMo	2	0.868813168032771	0.850243932715381	0.883503773952482	0.823911747024817	0.902503238847474	0.866300082850851	0.024039683270647
Aka	2L	8000	In3RMo	3	0.00255863491860064	0.000470669477270452	0.00810901811512647	2.31176334479482e-05	0.0254793580405777	0.00600328219413408	0.00889194686042784
Aka	2L	8000	In3RMo	Perm	0.258772518577368	0.0451459429096334	0.562069761320732	0.0031517027773521	0.883708779179633	0.33171294649462	0.303752469441123
Aka	2L	8000	In3Rpayne	1	0.0387812559725111	0.0317713636014842	0.0454158055838657	0.0228571386824687	0.0569423705701777	0.0391561615966692	0.0102189062307803
Aka	2L	8000	In3Rpayne	2	0.433859345682304	0.396545679824934	0.47692081628224	0.355888758929309	0.549748346067329	0.438369552203808	0.0626098291115083
Aka	2L	8000	In3Rpayne	3	0.527410760261435	0.484832446094808	0.565419551379795	0.410743887984047	0.611154159807485	0.522474286199522	0.0617246150015512
Aka	2L	8000	In3Rpayne	Perm	0.267716299600392	0.0613965138928969	0.559193444438349	0.00239863176686294	0.891414891108376	0.34039358033952	0.287821745557264
Aka	2L	8000	NC	1	0.00731219785391732	0.00495321411768567	0.0110048502092908	0.00234350564888147	0.0172778280195313	0.00830552276131032	0.00471385351544644
Aka	2L	8000	NC	2	0.351605273569513	0.310283655032093	0.391037153066727	0.241365212416946	0.43488046520801	0.34965019448715	0.060472097750846
Aka	2L	8000	NC	3	0.639487894742991	0.600925282358956	0.683403170819692	0.557875170142615	0.751743563130847	0.64204428275154	0.0604455920184091
Aka	2L	8000	NC	Perm	0.255798781986056	0.0614371111134009	0.530634579512283	0.00356151830896076	0.894245019914764	0.327449564260858	0.282364424153993
Aka	2L	8000	Year	1	0.8668265447135	0.852960388666392	0.880628837549466	0.833306841851784	0.902121818749842	0.86629220777306	0.0205590666091554
Aka	2L	8000	Year	2	0.107956728775805	0.0951011519542178	0.120604287830491	0.0737807908616181	0.137060541025875	0.107251042394505	0.0204281258620078
Aka	2L	8000	Year	3	0.0257835270550772	0.0191332466626127	0.0327722159111778	0.0121792628405612	0.043691904461434	0.0264567498324349	0.0093799773498946
Aka	2L	8000	Year	Perm	0.311583169128984	0.0931160229505516	0.538629714804194	0.00583223505626264	0.862730773668788	0.32580161967191	0.281201077200227
Aka	2L	9000	In2Lt	1	0.996413119819755	0.994334254792441	0.997873107159882	0.991308943646089	0.999040081342072	0.995909363729748	0.00245835610497715
Aka	2L	9000	In2Lt	2	0.000366901997597132	9.07929170081745e-05	0.00120604784554691	5.10436473362997e-06	0.00346419965751208	0.000906150852865332	0.00131677764999948
Aka	2L	9000	In2Lt	3	0.00280367050904336	0.00156112091431093	0.00442127141769475	0.000520922172524358	0.00709754881766799	0.00318448541738624	0.00207895062807037
Aka	2L	9000	In2Lt	Perm	0.249377871853872	0.0789497010681739	0.573379588866366	0.00230139687467502	0.888223854587713	0.339239952302544	0.291181556439119
Aka	2L	9000	In2Rns	1	0.373716728272773	0.361948127050308	0.390180090910273	0.336185827344006	0.417903894105522	0.375434908602284	0.0233946479565235
Aka	2L	9000	In2Rns	2	0.329735036261985	0.301281965044462	0.36030507156251	0.262655144969987	0.402697760784474	0.331718969326206	0.0434339075893473
Aka	2L	9000	In2Rns	3	0.294309217307331	0.26181002903373	0.321665529710122	0.220880784974218	0.362639122999756	0.29284612207151	0.0424846856095006
Aka	2L	9000	In2Rns	Perm	0.219125184468601	0.0518710632325001	0.515730905665569	0.00420555333394559	0.930491905162939	0.327500829464732	0.305166820798708
Aka	2L	9000	In3Lp	1	0.818027513138363	0.806360698351476	0.828057074042756	0.793876204652962	0.840345184225575	0.816984983806695	0.0148262478776426
Aka	2L	9000	In3Lp	2	0.00499426676778506	0.00186707308953099	0.00862659825549526	0.000259351471537769	0.0185023718826122	0.00609251251470886	0.00555551905970814
Aka	2L	9000	In3Lp	3	0.177505206729691	0.164565544046858	0.187924604118787	0.15150315364957	0.202342304034562	0.176922503678596	0.0159519370242761
Aka	2L	9000	In3Lp	Perm	0.233275671691722	0.0491861146121731	0.568540714339512	0.00219528690873107	0.911935370184022	0.325433120594934	0.306519806972849
Aka	2L	9000	In3Rc	1	0.80335049332768	0.787975019514417	0.818915999809666	0.766631931181975	0.838209935641372	0.802762458643385	0.0224160780737056
Aka	2L	9000	In3Rc	2	0.140613985614474	0.125020240656818	0.154032975864068	0.103470650296957	0.177198455325059	0.140285831146407	0.0224363086939577
Aka	2L	9000	In3Rc	3	0.0551350837375258	0.0462409944219014	0.0676090328824732	0.0341179978579712	0.0828414071367646	0.0569517102102078	0.0149251063337467
Aka	2L	9000	In3Rc	Perm	0.343424629032346	0.0804351090148891	0.561028408788549	0.00484243259748951	0.867571759980748	0.351898197823954	0.281583687796232
Aka	2L	9000	In3RMo	1	0.12593371476652	0.112964497833626	0.137363193887576	0.095333566469881	0.163390991615855	0.126943457617562	0.01987890580571
Aka	2L	9000	In3RMo	2	0.86775532907116	0.854953869220373	0.882699617749946	0.831326058316423	0.898566378431519	0.867563751315762	0.0208831397761697
Aka	2L	9000	In3RMo	3	0.00317310969090698	0.000644557253971165	0.00766464081998727	5.29305486081559e-05	0.0194789090639449	0.00549279106667673	0.0065826153603498
Aka	2L	9000	In3RMo	Perm	0.28403555788932	0.0574169327565889	0.570578683602504	0.00238184010881514	0.900089037619713	0.344338538411119	0.308884194132211
Aka	2L	9000	In3Rpayne	1	0.0386906264960842	0.0326734289031276	0.0459460800592519	0.0248096083784614	0.0565043222723168	0.039810601176486	0.0100968638450417
Aka	2L	9000	In3Rpayne	2	0.437654332215004	0.394619622996798	0.476453351841845	0.337691299675344	0.53374730229048	0.435601841357833	0.0587667594257981
Aka	2L	9000	In3Rpayne	3	0.526818773138449	0.481810360438818	0.564131652139546	0.433673514094117	0.620011142235698	0.524587557465681	0.0572673535485231
Aka	2L	9000	In3Rpayne	Perm	0.252564214148628	0.0586841793136083	0.552240536647256	0.00322773889802899	0.881566344326304	0.330917050119447	0.286135728737764
Aka	2L	9000	NC	1	0.00760035533074267	0.00551815352253914	0.0103464850532726	0.00262645719758969	0.016362515419446	0.00822192098880809	0.00397778097383989
Aka	2L	9000	NC	2	0.348011577922787	0.308011444609614	0.389634560365663	0.260797517156561	0.450067957237348	0.352186044773133	0.0578881239766009
Aka	2L	9000	NC	3	0.642296812566172	0.603411868085722	0.683222322588739	0.537322455337478	0.730144645085957	0.639592034238059	0.0584516531795838
Aka	2L	9000	NC	Perm	0.247331579457376	0.0619648676059232	0.508032949119668	0.0024659817236958	0.875865686552214	0.321058961793922	0.280534278453248
Aka	2L	9000	Year	1	0.865993818633217	0.852809221309627	0.879437069395461	0.832971122469482	0.896572933771411	0.865425253640125	0.0196385040711295
Aka	2L	9000	Year	2	0.107713943768746	0.0946830472001211	0.119344602511477	0.0753045333383417	0.137239338602058	0.107398914265295	0.019014733972999
Aka	2L	9000	Year	3	0.0256774218010558	0.0200535791435065	0.0338541874235788	0.0129875527238391	0.044273467502381	0.0271758320945795	0.00965725579351975
Aka	2L	9000	Year	Perm	0.343563500428251	0.103165565506294	0.54978938663273	0.0057768886056394	0.866480920566166	0.349337249858511	0.280964626088319
Aka	2L	10000	In2Lt	1	0.996288905442468	0.994561438744154	0.997713339549895	0.991561097205529	0.999157267040389	0.995956314605635	0.00238308117461079
Aka	2L	10000	In2Lt	2	0.000346386496008145	7.747191048839e-05	0.00113440450114185	4.39236294809944e-06	0.0027677740740871	0.000812852239076737	0.00107863411876838
Aka	2L	10000	In2Lt	3	0.00290127622691244	0.00158372818895142	0.0045119907498965	0.000336280457648622	0.00741964037581098	0.00323083315528838	0.0021243011041834
Aka	2L	10000	In2Lt	Perm	0.247209549611374	0.0793072265103535	0.587584149211626	0.00162238678274265	0.903612126711139	0.340082346311767	0.294425999193825
Aka	2L	10000	In2Rns	1	0.379383573788397	0.363092921099321	0.396233695532514	0.342948214754921	0.416453386609962	0.378946108622659	0.0230622046014942
Aka	2L	10000	In2Rns	2	0.325617687437267	0.300609467060732	0.34818774719039	0.26573450638798	0.3865603937097	0.326372907404119	0.039159176492127
Aka	2L	10000	In2Rns	3	0.29285304588985	0.270681367330411	0.318217252829251	0.239086266932723	0.360098415298594	0.294680983973222	0.036505828530703
Aka	2L	10000	In2Rns	Perm	0.206719044219924	0.0687495031662235	0.539033707950205	0.00483270138785369	0.931586732290789	0.329588055768251	0.303565322787087
Aka	2L	10000	In3Lp	1	0.818913034690311	0.808131062618402	0.827924813749219	0.790335476134988	0.84275695888038	0.817893581672107	0.0153358275733172
Aka	2L	10000	In3Lp	2	0.0041642548656964	0.00172094578806025	0.00699304832989928	0.000169691230061848	0.0128876044176651	0.00513469814539305	0.00461298036178732
Aka	2L	10000	In3Lp	3	0.17721193951265	0.166347755787829	0.185830544481063	0.150708361796111	0.203391392701113	0.1769717201825	0.0153336499689649
Aka	2L	10000	In3Lp	Perm	0.267022437756215	0.0627785524099607	0.603055477327236	0.00236449358907005	0.898934223459395	0.338200189088363	0.301657172220203
Aka	2L	10000	In3Rc	1	0.80667106302286	0.792249167659609	0.820378202652143	0.771308530725837	0.837725891200688	0.805805018861965	0.0201525503440311
Aka	2L	10000	In3Rc	2	0.137631402903314	0.123997419435007	0.151571577004473	0.106840967162403	0.169909489065393	0.13796091834915	0.0204670166441309
Aka	2L	10000	In3Rc	3	0.0557209341752069	0.0478568507224602	0.0646593723550755	0.034821091348677	0.0791559309629111	0.0562340627888853	0.0128019604150687
Aka	2L	10000	In3Rc	Perm	0.285168500662407	0.0630915281714074	0.558479366899302	0.00503943421272074	0.866171932292025	0.334576027462952	0.28940719761729
Aka	2L	10000	In3RMo	1	0.128026699000637	0.11742939074946	0.142910452771484	0.0996696397358095	0.159577344505901	0.129933482650282	0.0182281092767729
Aka	2L	10000	In3RMo	2	0.86731629566316	0.852050335563391	0.877950724067022	0.832509560034268	0.895236093820473	0.865046809680464	0.0192889452356049
Aka	2L	10000	In3RMo	3	0.00228930975347206	0.00054713116322001	0.00706611385791709	1.62605052040364e-05	0.0186205535068487	0.00501970766925399	0.00632142475647502
Aka	2L	10000	In3RMo	Perm	0.271115345091054	0.0564288527837279	0.554721196859358	0.0028465272569292	0.88800517682705	0.331293398528395	0.300852137055875
Aka	2L	10000	In3Rpayne	1	0.0381697761622515	0.0316802146046547	0.0442513564361267	0.0249862459240613	0.0547969049512249	0.0385899704621942	0.00913282695845508
Aka	2L	10000	In3Rpayne	2	0.434309777355626	0.406028005802139	0.475050488515111	0.355202094925096	0.531136289837735	0.440256970601247	0.0529400625590115
Aka	2L	10000	In3Rpayne	3	0.525495898064152	0.484558868500351	0.552376206828551	0.424306117056602	0.609483099526261	0.521153058936559	0.052630791923844
Aka	2L	10000	In3Rpayne	Perm	0.260340890382234	0.0506533694694416	0.548369330198852	0.0035262189170823	0.899805841450944	0.334482598610467	0.288362791880347
Aka	2L	10000	NC	1	0.00866441461952544	0.00575116839164557	0.011184136854327	0.00295223953227307	0.0165127599912824	0.00876606162447924	0.0040812138726763
Aka	2L	10000	NC	2	0.351747882287066	0.31245967863222	0.379152134918114	0.259309035713424	0.434535458162295	0.348080980270456	0.0517963452500043
Aka	2L	10000	NC	3	0.63827094131568	0.610525924548664	0.678372378651781	0.557097201767196	0.73035624615754	0.643152958105064	0.0518127197894589
Aka	2L	10000	NC	Perm	0.255446710171199	0.0555506239206063	0.520157948163185	0.00179408069798584	0.827954469320311	0.325697440820362	0.278510550834557
Aka	2L	10000	Year	1	0.868683140580673	0.855995725335322	0.881251218500654	0.83675308501166	0.895924476965995	0.868234089523844	0.0176280351063699
Aka	2L	10000	Year	2	0.10474762379253	0.092760351705833	0.116309977092827	0.0794939079981949	0.134062389822043	0.10507361015567	0.0173895549041959
Aka	2L	10000	Year	3	0.0261905690566137	0.0209942227644384	0.0316479137752549	0.0137796725577829	0.0425526697830526	0.0266923003204854	0.0083249015608287
Aka	2L	10000	Year	Perm	0.319786867367484	0.0890301906391062	0.557686648828957	0.00493094439409648	0.871506311391077	0.335597076959229	0.289035299551307
Aka	2L	11000	In2Lt	1	0.996225056275407	0.994730641931786	0.997690147743165	0.992293655620936	0.998868137166256	0.996050834676263	0.00213997545995679
Aka	2L	11000	In2Lt	2	0.000371875995649599	6.62231013129165e-05	0.00100480011464743	4.76977709798362e-06	0.00318579369175664	0.000774100662351172	0.00105976322308672
Aka	2L	11000	In2Lt	3	0.00300121550649381	0.0017520926884741	0.00419925970079195	0.000839769077957209	0.00652886684474764	0.0031750646613854	0.00186408618576027
Aka	2L	11000	In2Lt	Perm	0.26327700336462	0.076117986651337	0.568882835657848	0.000761916767925696	0.868625671821108	0.33613584392712	0.287148262059783
Aka	2L	11000	In2Rns	1	0.379249103207735	0.362751592739168	0.394993233570781	0.342254546664045	0.41481174873876	0.378137401353654	0.0225259087278033
Aka	2L	11000	In2Rns	2	0.329075327751638	0.302717987740553	0.354104896529712	0.268828255646791	0.388774887742465	0.328406255167493	0.0378522521632136
Aka	2L	11000	In2Rns	3	0.291161118373195	0.271037129830428	0.31441988820119	0.23729067635694	0.356802931317625	0.293456343478853	0.0343569131522594
Aka	2L	11000	In2Rns	Perm	0.219730265268952	0.0563675536986775	0.529994608034188	0.00482517977543877	0.952951763609899	0.336059314557942	0.311739295771873
Aka	2L	11000	In3Lp	1	0.819607788510345	0.808576215381469	0.827200680026576	0.795771252348151	0.838057166008473	0.818167996128122	0.0133176510097015
Aka	2L	11000	In3Lp	2	0.004320514142258	0.00190632431919909	0.0081586555884267	0.000178885392682633	0.0136623915555272	0.00535564493712139	0.00443506332500932
Aka	2L	11000	In3Lp	3	0.176217173074869	0.168029346481397	0.185343927113356	0.155295573283224	0.19739067335091	0.176476358934756	0.0129367615068089
Aka	2L	11000	In3Lp	Perm	0.273524090569564	0.0552217248640403	0.572794754599699	0.00206526135149798	0.903049229278232	0.334598368229537	0.300355921435883
Aka	2L	11000	In3Rc	1	0.804143503797725	0.791428241899407	0.817562728035554	0.774091307766847	0.835533048153702	0.804561221146127	0.018920270467671
Aka	2L	11000	In3Rc	2	0.139409010382936	0.124942751057727	0.151304689019701	0.103379196159935	0.17175190418248	0.13883840794884	0.0198847559974766
Aka	2L	11000	In3Rc	3	0.0557657007796812	0.0492614292247368	0.063426225145689	0.036150564169845	0.0769592680475535	0.0566003709050327	0.0117330164854174
Aka	2L	11000	In3Rc	Perm	0.28995931432373	0.0707829388088105	0.522844550110311	0.00284571581864106	0.869290043033891	0.32710012042101	0.276406616136674
Aka	2L	11000	In3RMo	1	0.127294191118127	0.115889813096991	0.140552196825959	0.102290831397096	0.160923233223383	0.128836699315931	0.0181138612061129
Aka	2L	11000	In3RMo	2	0.867963371661383	0.853964872715474	0.880168106851762	0.829746312369088	0.895710508609992	0.86654722350509	0.0193689014392967
Aka	2L	11000	In3RMo	3	0.00258593299120834	0.000561081262810968	0.00648294487156338	1.59184208484772e-05	0.0165060723635371	0.00461607717897944	0.00567014460290864
Aka	2L	11000	In3RMo	Perm	0.185575316427809	0.0462802033495925	0.564105046642139	0.0032329562849498	0.890453213317872	0.325227267392119	0.307197382871275
Aka	2L	11000	In3Rpayne	1	0.0382683768090361	0.0333715828045431	0.044764221733086	0.0267510946316685	0.0529254519381942	0.0390745297730366	0.0082439833683654
Aka	2L	11000	In3Rpayne	2	0.436261091320215	0.403113355097518	0.476206497686777	0.360007169354561	0.521788270276917	0.438513983744577	0.0504769027854231
Aka	2L	11000	In3Rpayne	3	0.525823536771222	0.485944159759096	0.557107943832082	0.445105723781337	0.60478323408591	0.522411486482386	0.0499016735823578
Aka	2L	11000	In3Rpayne	Perm	0.245008012886307	0.0478707929050303	0.525228120848255	0.00310959565073258	0.895036119326157	0.31965162325851	0.283798443346441
Aka	2L	11000	NC	1	0.00844110673271581	0.00563314330461392	0.0111803508316992	0.00308270051963493	0.0156637726426235	0.0086195234345219	0.00391780199967909
Aka	2L	11000	NC	2	0.351058420855401	0.313226266493219	0.384526329685141	0.271517289207709	0.428860902120991	0.349460361603919	0.0492660294860359
Aka	2L	11000	NC	3	0.639665206542872	0.607671035910446	0.677209147400027	0.561588666277382	0.720344346055513	0.641920114961559	0.0493343324553894
Aka	2L	11000	NC	Perm	0.281389147213347	0.0656391555884369	0.563192814173651	0.0029649614090978	0.833953650890132	0.346522068097513	0.286827242570003
Aka	2L	11000	Year	1	0.867684934996004	0.855879872329323	0.878648617733456	0.839948614568534	0.8942012128477	0.867171162114168	0.0167431775602478
Aka	2L	11000	Year	2	0.105941839577988	0.0940964738556337	0.116602032104249	0.0772241673355476	0.13413003571514	0.105942857142138	0.0170027861700806
Aka	2L	11000	Year	3	0.0260543553697572	0.02193502507408	0.0314237555372924	0.0143624526322592	0.0405831406134273	0.0268859807436937	0.00758586534800862
Aka	2L	11000	Year	Perm	0.326789925563365	0.096826026991082	0.533168390967845	0.00480535466273378	0.865479116743936	0.328794226852198	0.275004488919031
Aka	2L	12000	In2Lt	1	0.996574239533742	0.995119364948451	0.997762812431377	0.992760904574001	0.998797519588971	0.996285566971492	0.00193590610306253
Aka	2L	12000	In2Lt	2	0.000289212998262762	7.82815222911555e-05	0.000756136201372904	2.19327368543754e-06	0.00280611447377862	0.000666202856850333	0.000996361577129025
Aka	2L	12000	In2Lt	3	0.0027398433984151	0.00168431719548519	0.00412070856946769	0.000771369406708385	0.006424712742202	0.00304823017165796	0.0018006337009246
Aka	2L	12000	In2Lt	Perm	0.232860004149492	0.0565250047605964	0.580296087810576	0.000997010874156962	0.85521855486806	0.325656349089682	0.290487028201067
Aka	2L	12000	In2Rns	1	0.37642420702731	0.364078939369783	0.389597756259312	0.340090118871067	0.408076680683351	0.376156102197134	0.0198282298997562
Aka	2L	12000	In2Rns	2	0.334659333017772	0.304043270662553	0.359799648324732	0.279289323985999	0.387916772280948	0.333062722620261	0.0359375872665248
Aka	2L	12000	In2Rns	3	0.28907781057507	0.268416361414104	0.314077707741489	0.245075795220588	0.339430081394364	0.290781175182606	0.03104761047356
Aka	2L	12000	In2Rns	Perm	0.208738944314182	0.059874913254201	0.522542359373191	0.00432009743102097	0.934882665325039	0.329283207879746	0.301774054210518
Aka	2L	12000	In3Lp	1	0.817071925070255	0.808373964773041	0.825722869255302	0.798028005122934	0.836097042838453	0.817117078773575	0.0123940190495785
Aka	2L	12000	In3Lp	2	0.00505278904629375	0.00205156693366851	0.00863692620604258	0.00042373874072667	0.0141909740736881	0.0057975666714549	0.00456696364958183
Aka	2L	12000	In3Lp	3	0.177224067064019	0.168792834087246	0.185634757552904	0.156669551763901	0.196766851496325	0.177085354554971	0.0127233058180542
Aka	2L	12000	In3Lp	Perm	0.251543932503994	0.0632145360432393	0.571867105730902	0.0018548091460798	0.907506581569158	0.331399357270801	0.300677974377892
Aka	2L	12000	In3Rc	1	0.804469355645553	0.790775217839241	0.817233406782827	0.772456161584132	0.835969223359116	0.804070995294574	0.0192295519698464
Aka	2L	12000	In3Rc	2	0.139689646906371	0.126417124187792	0.149878759527767	0.110920098729041	0.167655163384425	0.138857870332116	0.0176978868628736
Aka	2L	12000	In3Rc	3	0.0565635172229371	0.0493830878965245	0.0641863936967448	0.039956744445942	0.0757217650855535	0.0570711343733103	0.01097600236567
Aka	2L	12000	In3Rc	Perm	0.276037657063725	0.0698157609571217	0.507266735163346	0.00354402367734058	0.87208918584581	0.321626178096488	0.2764622171372
Aka	2L	12000	In3RMo	1	0.127205727404071	0.115370048178598	0.138280102439732	0.102623333791138	0.158165944412594	0.127668636352237	0.0170321337017341
Aka	2L	12000	In3RMo	2	0.86826208191978	0.858407269865298	0.882585635927425	0.837426989758663	0.896472731106512	0.868658757797131	0.0183210277757199
Aka	2L	12000	In3RMo	3	0.0016694516558477	0.000353621068260944	0.00592304352489516	1.14847589008489e-05	0.0124270153927196	0.00367260585063199	0.00519574699938258
Aka	2L	12000	In3RMo	Perm	0.264041390054386	0.0472721241687114	0.573273063682121	0.00314544154005491	0.888204788421761	0.333519320582445	0.308449570791715
Aka	2L	12000	In3Rpayne	1	0.0390780249899986	0.0329203252956932	0.0450898564160925	0.0253345629970611	0.0531039066216884	0.0391840267487311	0.00852233595897516
Aka	2L	12000	In3Rpayne	2	0.426314054944235	0.39838876507158	0.468710956340433	0.368027017332165	0.499757839507198	0.43284041907068	0.0451365358464882
Aka	2L	12000	In3Rpayne	3	0.530671074266056	0.493479704416023	0.558921412441784	0.463369482862785	0.591630702274057	0.527975554180589	0.0435689933016277
Aka	2L	12000	In3Rpayne	Perm	0.27107078745018	0.0652783712319695	0.556141562340043	0.0024285045975892	0.899839461540336	0.344288912551859	0.288424771235198
Aka	2L	12000	NC	1	0.00785557232960339	0.00596044844894297	0.0100135492642691	0.00305536908910726	0.0140823744689636	0.00816930385796689	0.00329323953685028
Aka	2L	12000	NC	2	0.35980432805415	0.319240916045943	0.386649779734828	0.289954411148431	0.420415939830129	0.354729312144735	0.0436883890584861
Aka	2L	12000	NC	3	0.632402304714524	0.60598872576961	0.671950864696552	0.572927424798289	0.702570058655341	0.637101383997298	0.0434076774405843
Aka	2L	12000	NC	Perm	0.264106120252549	0.0551134547181502	0.533946849049684	0.00269032040103863	0.868915548681518	0.331593253793326	0.284493087567595
Aka	2L	12000	Year	1	0.866915830126631	0.855147229663321	0.877874375885594	0.83862339492158	0.894048790458462	0.866636231958924	0.0168627114063592
Aka	2L	12000	Year	2	0.106278100804773	0.096067315715806	0.115850817039168	0.0809216843179659	0.131419705496617	0.106263140724018	0.015487395891644
Aka	2L	12000	Year	3	0.0266968607915534	0.0222552599262043	0.0315987133472315	0.0163479293701878	0.0392190863861369	0.0271006273170588	0.00715545484722324
Aka	2L	12000	Year	Perm	0.320893075399023	0.0951420640780849	0.523232454673839	0.00602013680511547	0.868234514550951	0.321899854908402	0.276084384779628
Aka	2L	13000	In2Lt	1	0.99660816819019	0.995218209423808	0.997800842435459	0.993217257574433	0.998911451120163	0.996429910673064	0.00178591322410344
Aka	2L	13000	In2Lt	2	0.000203655765518242	4.70474552189125e-05	0.00074955437765696	1.70884879143786e-06	0.00217214166867453	0.000561440292123804	0.00082083059030804
Aka	2L	13000	In2Lt	3	0.00279583048995784	0.00179267463514268	0.00405534092427926	0.000820118942361814	0.00570138780174482	0.0030086490348125	0.00158108307995146
Aka	2L	13000	In2Lt	Perm	0.264042144333413	0.0756072755055433	0.587219858903644	0.00180635453759654	0.884784056461141	0.344830206488588	0.29355218422904
Aka	2L	13000	In2Rns	1	0.375171501232834	0.363805309373397	0.391009593531152	0.341647340382904	0.408182743116096	0.376497529663161	0.0196585461730646
Aka	2L	13000	In2Rns	2	0.331393842406784	0.310442956332506	0.353541572276503	0.27701623297208	0.38295025288209	0.331448879648334	0.0350006706912943
Aka	2L	13000	In2Rns	3	0.290389120664219	0.271692547924265	0.313008719887849	0.246301252961496	0.339836186148477	0.292053590688504	0.0297233164472545
Aka	2L	13000	In2Rns	Perm	0.243623393379246	0.0519785464780968	0.57066173632641	0.00526555858615996	0.94521509735407	0.341802958570426	0.314318633482266
Aka	2L	13000	In3Lp	1	0.817880978734094	0.809250567638665	0.825879579119061	0.79854748838671	0.834803136383145	0.817336756421724	0.0117789775512046
Aka	2L	13000	In3Lp	2	0.00435761989217764	0.00248723057497999	0.00746088810535688	0.000346752237990609	0.0134620666743975	0.0055285458313021	0.00456956242648683
Aka	2L	13000	In3Lp	3	0.177350461339151	0.16855823521139	0.185739571955424	0.159950119015538	0.195732016170062	0.177134697746974	0.0113882099782958
Aka	2L	13000	In3Lp	Perm	0.280183913053989	0.0574434923421793	0.603139239426432	0.0021079618334604	0.90320209198045	0.343974516071988	0.306934738989113
Aka	2L	13000	In3Rc	1	0.804889126964312	0.794153419609297	0.815806454685438	0.779256074679218	0.830472867677597	0.804364202128099	0.0165999896057477
Aka	2L	13000	In3Rc	2	0.138142255384253	0.127810680294392	0.149047558992692	0.113476727853815	0.167397432913702	0.139029939305513	0.0166762009293589
Aka	2L	13000	In3Rc	3	0.0562096603085496	0.0502384346466757	0.0632065845489609	0.0406471794817035	0.0728990462814946	0.0566058585663882	0.00992389498344447
Aka	2L	13000	In3Rc	Perm	0.341237406859998	0.0792474882153559	0.557692883456642	0.00532255304672237	0.862817520061765	0.350875094069105	0.281133514814807
Aka	2L	13000	In3RMo	1	0.127945139437561	0.118895508874146	0.137459743920749	0.101350710490192	0.152810525326873	0.12782776127328	0.0154501206966132
Aka	2L	13000	In3RMo	2	0.868615127746983	0.858682233893032	0.87778819824572	0.840591328237599	0.896091344651474	0.868352827841384	0.0165247808163532
Aka	2L	13000	In3RMo	3	0.00194896390439068	0.000498611837848904	0.00572971880905471	1.95707785484397e-05	0.0132678932069718	0.0038194108853355	0.00484362510352108
Aka	2L	13000	In3RMo	Perm	0.272609470942671	0.055964900174524	0.561547534478683	0.00353185076852119	0.886211623282205	0.332264117148161	0.303700728523022
Aka	2L	13000	In3Rpayne	1	0.0386175077876322	0.03390443592772	0.0438145497776785	0.0285683176802952	0.0509450981875918	0.038982444678561	0.00720969630961698
Aka	2L	13000	In3Rpayne	2	0.432827294740387	0.405718904265776	0.466387067857285	0.364874883086699	0.511045544572479	0.435109504341708	0.0453122046468889
Aka	2L	13000	In3Rpayne	3	0.528814309148978	0.49347424192892	0.556083653067418	0.452760959977684	0.597224941194325	0.525908050979731	0.0445409119748568
Aka	2L	13000	In3Rpayne	Perm	0.254332737605077	0.055982168723408	0.540028966110402	0.00202195746290623	0.819507196864756	0.326875151464563	0.280793248180081
Aka	2L	13000	NC	1	0.00765080794007496	0.00587706044552411	0.0103289867805577	0.00340671928807737	0.0139381559502828	0.00821539384854804	0.00333017798274921
Aka	2L	13000	NC	2	0.354919932448616	0.321647859419582	0.382818335917027	0.279362013709048	0.421479552266527	0.352597088647822	0.0440907172448011
Aka	2L	13000	NC	3	0.637573916668788	0.608209544375094	0.67097062056345	0.568797890765799	0.711322041070794	0.63918751750363	0.043587418935482
Aka	2L	13000	NC	Perm	0.245073259942622	0.0562235143941208	0.534692453564559	0.00294836729926999	0.894670586470658	0.329367698569756	0.289070104386285
Aka	2L	13000	Year	1	0.86750946224356	0.858317633845647	0.876964087258803	0.843855571837979	0.889771017672167	0.866936809236559	0.0147436104455077
Aka	2L	13000	Year	2	0.105666682544907	0.0963391896253583	0.113955637845963	0.0850879701967115	0.132043831579692	0.106275498768163	0.0144506756566368
Aka	2L	13000	Year	3	0.0261014406262073	0.022530368918153	0.0312246646003782	0.0165461914775329	0.0367881520191099	0.0267876919952783	0.00636801117241719
Aka	2L	13000	Year	Perm	0.351872447368633	0.106165464667688	0.561748191114133	0.00638428199279189	0.869181381600223	0.350884782921533	0.280177016693683
Aka	2L	14000	In2Lt	1	0.996574432991848	0.995198700961851	0.997545817750752	0.992473243219572	0.99887992152609	0.996240730678875	0.00194466856890877
Aka	2L	14000	In2Lt	2	0.000289461957723083	6.67667799243408e-05	0.000797151206415737	3.54856831770032e-06	0.00236264663237708	0.00061493289804888	0.000866229312486777
Aka	2L	14000	In2Lt	3	0.00291690275444419	0.00206102143622371	0.0038900542001062	0.000880580753412195	0.0065550879552232	0.00314433642307585	0.00166181992658877
Aka	2L	14000	In2Lt	Perm	0.242098744837287	0.0792290871750993	0.555867313881957	0.00222892568326101	0.898265862076394	0.330896698119367	0.289720217841692
Aka	2L	14000	In2Rns	1	0.378437501134141	0.364860487979172	0.390498015298833	0.346815582076094	0.407354317943051	0.377773755059835	0.0189892519917131
Aka	2L	14000	In2Rns	2	0.326031786375296	0.305768029987518	0.34738716934397	0.274080702123142	0.381357347492028	0.326395407538834	0.0320762818134972
Aka	2L	14000	In2Rns	3	0.293931380605291	0.275331437885133	0.315477861694906	0.254225600416694	0.343630699646264	0.295830837401332	0.0281377445228093
Aka	2L	14000	In2Rns	Perm	0.244641757583848	0.0735049007868165	0.551269058705854	0.00533714594557179	0.946052854562438	0.343200414972288	0.309595878809912
Aka	2L	14000	In3Lp	1	0.818586523196206	0.81138410128318	0.825953521994756	0.796578916364217	0.838449211918809	0.81835133842646	0.0115847974741326
Aka	2L	14000	In3Lp	2	0.0040241184807405	0.00203126734955926	0.00688293506879075	0.000251044239089173	0.0138001483470702	0.00494187760929721	0.00389240281116188
Aka	2L	14000	In3Lp	3	0.175703246948771	0.17001775701262	0.183343401128094	0.157397722656123	0.196148517252701	0.176706783964243	0.0114363577203253
Aka	2L	14000	In3Lp	Perm	0.268277404486359	0.0650251625717018	0.606539523298834	0.0013238763424527	0.906008925186026	0.339691482649633	0.303705358818276
Aka	2L	14000	In3Rc	1	0.804885989104148	0.794060505364735	0.816314795995717	0.77199359560212	0.831634379738385	0.804236002727342	0.0180310223930429
Aka	2L	14000	In3Rc	2	0.138485486500128	0.127669715495693	0.150345083578474	0.114498561851058	0.170855371954693	0.139973602507982	0.0179012765369459
Aka	2L	14000	In3Rc	3	0.0558942240725713	0.0498629322587022	0.0627007486960239	0.0393109853944436	0.0705492549427255	0.0557903947646763	0.00951448587853541
Aka	2L	14000	In3Rc	Perm	0.302601313137923	0.0666732741061321	0.53077390025678	0.0021388966612611	0.850175159960999	0.32963514834058	0.276033984336405
Aka	2L	14000	In3RMo	1	0.129285549552265	0.118092150946567	0.137617220513922	0.100557306005178	0.153732195314971	0.128324623335997	0.0158442834853418
Aka	2L	14000	In3RMo	2	0.867642465239348	0.855949894867859	0.878096364758125	0.83916170440364	0.898146064196324	0.867470672684082	0.0167539589632716
Aka	2L	14000	In3RMo	3	0.00244506128259392	0.000636201601614862	0.00621284436406563	2.46383179060331e-05	0.01402152261861	0.00420470397992102	0.00485262900517151
Aka	2L	14000	In3RMo	Perm	0.197102839051902	0.0472634385536129	0.559755855373979	0.0024863365836847	0.906496733625396	0.32849698789151	0.310507920647846
Aka	2L	14000	In3Rpayne	1	0.0384303912560297	0.0337569405754164	0.0436140113795898	0.0275319453982025	0.0528185258250306	0.0392458064773748	0.00812509554796517
Aka	2L	14000	In3Rpayne	2	0.441254852829524	0.417943368002159	0.469994890124166	0.377748872407231	0.512039075591098	0.442177957322885	0.041929700931803
Aka	2L	14000	In3Rpayne	3	0.521202367254082	0.48786302497845	0.544812097479006	0.453031564709125	0.582942947808859	0.51857623619974	0.0417891465547636
Aka	2L	14000	In3Rpayne	Perm	0.260045123003079	0.0540683052128365	0.533648912301429	0.00498886226693402	0.889726490261748	0.33074007636252	0.285664467051249
Aka	2L	14000	NC	1	0.00817037173690402	0.00592808738825637	0.0103669265556793	0.00357164352308381	0.0139068532938677	0.00843745825566741	0.00320700267247332
Aka	2L	14000	NC	2	0.34683125987255	0.315778833782419	0.370490286218515	0.279747957741881	0.409168984696043	0.34552445899165	0.0408633429650658
Aka	2L	14000	NC	3	0.643981965370766	0.618857848316328	0.6753845485968	0.583988240125787	0.711509130050728	0.646038082752682	0.0406682308687501
Aka	2L	14000	NC	Perm	0.264890342625899	0.0635918948459389	0.563586771460604	0.00199907840458973	0.867739486164683	0.343503480328825	0.287395654207852
Aka	2L	14000	Year	1	0.867837146968567	0.85800707090308	0.877254330086388	0.838183063815477	0.891655757656441	0.866916488932308	0.0159008280547106
Aka	2L	14000	Year	2	0.105058096572567	0.0963575109278767	0.115470889424264	0.0851557044979794	0.133892611741238	0.106732829860681	0.0154791608661255
Aka	2L	14000	Year	3	0.0262322098541988	0.0225715179998867	0.0307622724590393	0.016173922071863	0.0363407843564574	0.0263506812070117	0.00613562011878893
Aka	2L	14000	Year	Perm	0.330587827297904	0.0964627470092857	0.542447191133972	0.00546509296266093	0.868808073156928	0.330536180668836	0.276444627312709
Aka	2L	15000	In2Lt	1	0.996809187931525	0.995772184299897	0.997763536051953	0.993536851088333	0.998769882784767	0.996581706554981	0.00163701405724511
Aka	2L	15000	In2Lt	2	0.000256496906003492	5.17398879888176e-05	0.000643551861524318	1.19335264723771e-06	0.00170391262851949	0.000453611792481795	0.000561350281931924
Aka	2L	15000	In2Lt	3	0.00270246816654028	0.00187619428997945	0.00388723418845998	0.00097752592992421	0.00598484712841448	0.00296468165253691	0.00153329388220533
Aka	2L	15000	In2Lt	Perm	0.235533549615029	0.0753270011130902	0.566337583595362	0.00113975309659813	0.865249472849511	0.327898957413857	0.287099014520518
Aka	2L	15000	In2Rns	1	0.377294897794666	0.364939643668634	0.388415040481215	0.34846002650432	0.401640088065534	0.376671951766504	0.0165774217615054
Aka	2L	15000	In2Rns	2	0.330017135221331	0.307890849564366	0.350612836028496	0.272405351623366	0.376342342236213	0.327826991774297	0.0312002273400008
Aka	2L	15000	In2Rns	3	0.29427533664305	0.274565003973744	0.31282919684338	0.250037633417293	0.346672074312337	0.295501056459198	0.0297192415974006
Aka	2L	15000	In2Rns	Perm	0.243972580028468	0.0543895788640414	0.545004108346068	0.00590508579974283	0.924221510075231	0.335888060031916	0.30503838025657
Aka	2L	15000	In3Lp	1	0.817094823423018	0.809709868773778	0.824693714594303	0.801140433790293	0.835607732172107	0.81748150004892	0.0106622379685708
Aka	2L	15000	In3Lp	2	0.00449493102685125	0.00236133782176913	0.00715875565265222	0.000483486387802183	0.0113098133862331	0.00493949715737066	0.00332713536357195
Aka	2L	15000	In3Lp	3	0.178346099841349	0.169308059445545	0.184529982709072	0.159197314773456	0.194681294806357	0.17757900279371	0.0106979836732113
Aka	2L	15000	In3Lp	Perm	0.226317310838661	0.0428042697666851	0.565683246386178	0.00137563867830031	0.906982102660376	0.320825202047231	0.303322499338136
Aka	2L	15000	In3Rc	1	0.805183474255875	0.794518860328911	0.815658606790564	0.777656142515374	0.828126027439748	0.804667672267185	0.0152339947944056
Aka	2L	15000	In3Rc	2	0.139276120807796	0.127598693971982	0.150147167518927	0.114420577873252	0.167054898702652	0.139759747076846	0.0162200833827859
Aka	2L	15000	In3Rc	3	0.0554727335014649	0.0489899609769474	0.0620408842499615	0.0392684692465306	0.0707950332264508	0.0555725806559693	0.00970204825815649
Aka	2L	15000	In3Rc	Perm	0.307543316172194	0.0705101440478405	0.545792829994307	0.00409675339625615	0.874681630927791	0.341501882827538	0.286196713934568
Aka	2L	15000	In3RMo	1	0.127726445022692	0.118969720677576	0.136864493488271	0.105130325391616	0.149424871325159	0.127916586199599	0.0135185105320993
Aka	2L	15000	In3RMo	2	0.868280611483201	0.858254872413847	0.878038126489647	0.843383385860742	0.891723861245161	0.867798134792194	0.0146724127842585
Aka	2L	15000	In3RMo	3	0.00231864212346741	0.000705200360270096	0.00521171228097053	2.75127772045242e-05	0.0149179463526458	0.00428527900820678	0.00552278134858906
Aka	2L	15000	In3RMo	Perm	0.319861377378895	0.0580117778820303	0.57007808677601	0.00295637418880709	0.88804245770081	0.353103657308173	0.309890455105533
Aka	2L	15000	In3Rpayne	1	0.0383817294595454	0.0340037246550098	0.043509379610148	0.0280589346236043	0.0511453287170258	0.0388795778355697	0.00685562416418744
Aka	2L	15000	In3Rpayne	2	0.435677238367317	0.409972384278305	0.464111360591213	0.372832261450055	0.520816176367839	0.440223223429047	0.0441097848333859
Aka	2L	15000	In3Rpayne	3	0.522413000679909	0.498371703022347	0.547208395682812	0.435014224284254	0.591020833795169	0.520897198735384	0.0443669187545632
Aka	2L	15000	In3Rpayne	Perm	0.261862973499431	0.0536624661588705	0.540621137922209	0.00700738393479697	0.786433359262991	0.328197514218167	0.27916083760435
Aka	2L	15000	NC	1	0.00803035013594313	0.00604140767615711	0.0098646259487059	0.0038426549940839	0.0129632508835904	0.00814735911785432	0.00286902710457991
Aka	2L	15000	NC	2	0.349758655915247	0.323753315519567	0.374541443569754	0.272691450670834	0.414093408285907	0.347585166554096	0.0431625597282096
Aka	2L	15000	NC	3	0.642404751853076	0.618045018950549	0.667381300438488	0.579028792545629	0.717861908703568	0.64426747432805	0.0432146209148912
Aka	2L	15000	NC	Perm	0.26200774407269	0.0661587114925741	0.533623527214336	0.00203752388573011	0.818208612307758	0.333930695914431	0.281518914072785
Aka	2L	15000	Year	1	0.868056639503089	0.858194147301254	0.876660469252157	0.843535677118466	0.888312035882387	0.867233452788222	0.0133572795930608
Aka	2L	15000	Year	2	0.106710380732495	0.096852377758187	0.115355558855996	0.0855345318046997	0.129456698347479	0.10661398847805	0.0135517906537458
Aka	2L	15000	Year	3	0.0258269413942084	0.0219647951348196	0.0303401412433847	0.0159457130577799	0.0363214071595957	0.0261525587337286	0.00618195198994079
Aka	2L	15000	Year	Perm	0.342583956650577	0.095221126748913	0.539784821588216	0.00570005773266816	0.872642185602901	0.339049662371855	0.285131650055503
Aka	2L	16000	In2Lt	1	0.996855436885464	0.995545369487583	0.997796664797014	0.993797973701526	0.998724710631539	0.99664814972489	0.00151008251942889
Aka	2L	16000	In2Lt	2	0.000193680922845276	4.31845379623732e-05	0.000598196234573418	2.14840044542646e-06	0.00161119591709985	0.000442894415684206	0.000642517591678624
Aka	2L	16000	In2Lt	3	0.00270954902678493	0.00187577589928926	0.00381298922212492	0.000897907891834641	0.00543206070548975	0.00290895585942539	0.00138951183146593
Aka	2L	16000	In2Lt	Perm	0.251593033083568	0.0834559516016311	0.555536697160321	0.00184226988063943	0.862840635763224	0.329237382251907	0.283072491773134
Aka	2L	16000	In2Rns	1	0.377154713945464	0.364925804697183	0.388549673064023	0.35018115099314	0.40157690977032	0.376730772386104	0.0165224720228474
Aka	2L	16000	In2Rns	2	0.330002605296688	0.309509712247152	0.350854308960747	0.286149634461414	0.375735109615024	0.33058357393984	0.0287694199434321
Aka	2L	16000	In2Rns	3	0.294333952584606	0.275308320101166	0.312221974334129	0.246883605486128	0.334188420363704	0.292685653674056	0.0269785231703393
Aka	2L	16000	In2Rns	Perm	0.202540481077366	0.0514183637426889	0.514505992063418	0.00585919080687926	0.947418111237502	0.324216259274608	0.305688399431529
Aka	2L	16000	In3Lp	1	0.817257400376401	0.809856380514644	0.824942659146661	0.800774181446976	0.834332955375706	0.817305670979511	0.010358382570959
Aka	2L	16000	In3Lp	2	0.00434293411270361	0.00233906383952557	0.00728009141287652	0.000732318461118958	0.0113862816744994	0.00508318777912727	0.00347748687912407
Aka	2L	16000	In3Lp	3	0.177757264451035	0.170520500008402	0.184305533218053	0.160968153743132	0.195137979574257	0.177611141241362	0.0101944740434303
Aka	2L	16000	In3Lp	Perm	0.260794561927351	0.039793530518538	0.568784555567536	0.00110093060478432	0.889035820001251	0.323182010208015	0.298358785663432
Aka	2L	16000	In3Rc	1	0.80479782091168	0.796253388080082	0.815026821455558	0.780954704939081	0.829755622146747	0.805078021076994	0.0145146346202157
Aka	2L	16000	In3Rc	2	0.138372188335094	0.128477139196373	0.149350116642296	0.112714320009862	0.163508975096482	0.138686913494671	0.0157204983580122
Aka	2L	16000	In3Rc	3	0.0554010106714322	0.0499125639471618	0.0621585074208141	0.0425902393837926	0.0720182689787991	0.0562350654283345	0.00905009811721379
Aka	2L	16000	In3Rc	Perm	0.299367565067585	0.0643839523063053	0.513699795201458	0.00456231122216463	0.879397083439432	0.329169137250708	0.280179500182583
Aka	2L	16000	In3RMo	1	0.127962925994855	0.119568295470698	0.137375927247101	0.106122692200911	0.14867438835452	0.128144332551885	0.0132180331522305
Aka	2L	16000	In3RMo	2	0.867887586245826	0.858611426689363	0.877042189824833	0.846959098696656	0.890388017579461	0.868297879945484	0.013513343898451
Aka	2L	16000	In3RMo	3	0.0022982758035676	0.000614142393747768	0.00539995065178759	2.67936875037381e-05	0.0112567171903857	0.00355778750263044	0.00382916623657447
Aka	2L	16000	In3RMo	Perm	0.212405923263277	0.0421829481667916	0.553131322755121	0.0021765881514403	0.885010498720756	0.32284769428618	0.301397742605472
Aka	2L	16000	In3Rpayne	1	0.0386655972872587	0.0343287291345882	0.0423490909147698	0.0284662162615122	0.050269236247338	0.0386581585713849	0.00641265257762888
Aka	2L	16000	In3Rpayne	2	0.437655283563422	0.408114241974861	0.462815832525175	0.373446391283641	0.501807657058894	0.435663188318859	0.0401189851731026
Aka	2L	16000	In3Rpayne	3	0.52365266643128	0.497586558192712	0.554259618263153	0.461463731497965	0.590897543829875	0.525678653109756	0.0405428139993464
Aka	2L	16000	In3Rpayne	Perm	0.264059568401892	0.0515130813612718	0.542787493248181	0.00565393885334895	0.820524020072324	0.332270888494028	0.284949943173251
Aka	2L	16000	NC	1	0.00798721872797553	0.00594619072523707	0.0101062580180249	0.00416202359292147	0.0129767318668408	0.00813800766394012	0.00280340572108305
Aka	2L	16000	NC	2	0.348996259393584	0.323811169726516	0.379164097865261	0.289343056025442	0.417055214632349	0.35203019894496	0.0398161059164776
Aka	2L	16000	NC	3	0.642312051202206	0.613382297896391	0.667740457464835	0.574027871764959	0.701938635959525	0.6398317933911	0.0398597482806988
Aka	2L	16000	NC	Perm	0.284756186362668	0.0651584460590638	0.535343577853804	0.00214240533767077	0.877730107416843	0.339558070320938	0.284482262489737
Aka	2L	16000	Year	1	0.867641796606065	0.859447434663767	0.876230191517852	0.846321162177931	0.888910082436525	0.867585243546349	0.0127907069908113
Aka	2L	16000	Year	2	0.105276112940855	0.096599773451027	0.114072109363826	0.0854499728308021	0.126598699415322	0.105902024936154	0.0132070365907705
Aka	2L	16000	Year	3	0.0261894830379387	0.0225197980489144	0.0300123835753845	0.0175553917850523	0.0364618781071134	0.0265127315174976	0.00582121917407482
Aka	2L	16000	Year	Perm	0.33397100755889	0.0963651338011048	0.520053786509933	0.00630415032603765	0.86937023925848	0.32799593590535	0.277131383150861
Aka	2L	17000	In2Lt	1	0.996716174490206	0.995721777435168	0.99755924281266	0.994311416222135	0.998699015710171	0.996620945075645	0.00140389351759661
Aka	2L	17000	In2Lt	2	0.000188454581376888	3.85371534612876e-05	0.00050983849809344	1.96585200643708e-06	0.00141401853835437	0.000378101206045938	0.000529094321603346
Aka	2L	17000	In2Lt	3	0.00292080623302844	0.00191501193915701	0.00394820851862705	0.00106659966053431	0.00529030910731771	0.00300095371830882	0.00133677740384262
Aka	2L	17000	In2Lt	Perm	0.228306690582904	0.0793854792576672	0.559654080193942	0.00140271546214232	0.887005401718146	0.326716815091609	0.291870393740936
Aka	2L	17000	In2Rns	1	0.376015823016946	0.365346025301171	0.386985558388389	0.351960809533072	0.399639775769959	0.376031724043453	0.0155632127745503
Aka	2L	17000	In2Rns	2	0.328740549116373	0.31031746974206	0.348685365375676	0.282739078314017	0.378370367539912	0.329373359642489	0.0292111398469808
Aka	2L	17000	In2Rns	3	0.296681035705271	0.275558809004509	0.313390147199632	0.251812411795108	0.3392751255597	0.294594916314058	0.0266409674868796
Aka	2L	17000	In2Rns	Perm	0.239189482560834	0.0797487550228659	0.554381577181253	0.00601438363740541	0.944078849887164	0.342940721620204	0.306121925569267
Aka	2L	17000	In3Lp	1	0.818762026947033	0.810724008221937	0.825098190321293	0.801889222040471	0.832047991377096	0.817834354217497	0.00975203475302305
Aka	2L	17000	In3Lp	2	0.00444346753931019	0.00254721691468221	0.00676213428566887	0.000699732927010142	0.0124527280647504	0.00509391747148242	0.00352742762020534
Aka	2L	17000	In3Lp	3	0.176843032077998	0.169637634630878	0.183212047867301	0.162766126276765	0.193642997845696	0.17707172831102	0.00969247307888874
Aka	2L	17000	In3Lp	Perm	0.272742761952665	0.0639556160567922	0.622568548584568	0.00212686644569166	0.893882346015818	0.34461547906335	0.30323508717443
Aka	2L	17000	In3Rc	1	0.802893660043535	0.794251621982406	0.812417003463371	0.78012537132314	0.826306137840015	0.803458588462191	0.013963615532684
Aka	2L	17000	In3Rc	2	0.14012328945294	0.130832989427715	0.151267315950373	0.114862447238676	0.163472614128482	0.140610374988545	0.0144696905493006
Aka	2L	17000	In3Rc	3	0.0554634733242555	0.0492879451923329	0.0626574038928414	0.0416299642298621	0.0710445036085064	0.0559310365492639	0.00886749002417344
Aka	2L	17000	In3Rc	Perm	0.286172983862519	0.0606212055811492	0.521982655104202	0.00216668701701721	0.848570931847273	0.32245058628883	0.280250819026959
Aka	2L	17000	In3RMo	1	0.125818168026389	0.118404614756669	0.13650715886025	0.10602900463554	0.146820723829554	0.126901150784519	0.012602095679573
Aka	2L	17000	In3RMo	2	0.870141652330017	0.860185248707603	0.877741242471133	0.848011974083362	0.89271025867055	0.869267807943792	0.0134203962268011
Aka	2L	17000	In3RMo	3	0.00282559366337388	0.00058807922415369	0.00573642872399949	2.20380163232094e-05	0.0120759281904847	0.00383104127168967	0.00411669234259065
Aka	2L	17000	In3RMo	Perm	0.290316103438732	0.0460626460615539	0.568484308159647	0.00350228821760073	0.90664631637904	0.344459964144806	0.312799931971725
Aka	2L	17000	In3Rpayne	1	0.0393893804990608	0.0349779070393083	0.0435876542551803	0.0293199317919158	0.0495215116119037	0.0393977279945071	0.00620530873178585
Aka	2L	17000	In3Rpayne	2	0.442559379307727	0.409275006979478	0.466891935511006	0.373479497033007	0.502178984109787	0.439167105941398	0.0397791986571238
Aka	2L	17000	In3Rpayne	3	0.518957251271792	0.494808646734707	0.548654854027968	0.459670221914528	0.590922889469749	0.521435166064095	0.0395647492056217
Aka	2L	17000	In3Rpayne	Perm	0.273360011833187	0.0598734722603038	0.57113472910381	0.00261463478058962	0.902892775282014	0.347922291096844	0.293412950775614
Aka	2L	17000	NC	1	0.00797816474186645	0.00603233143519759	0.00984030634269906	0.00426810771953631	0.0123018480768768	0.0080461663543777	0.00260491996813481
Aka	2L	17000	NC	2	0.344489803553284	0.320124260062378	0.378586880785199	0.289256957882537	0.416983407604951	0.348307077831388	0.0389905562154023
Aka	2L	17000	NC	3	0.647747712157379	0.615035962022203	0.670764228477164	0.576448438357017	0.703028821942668	0.643646755814234	0.0389161169834134
Aka	2L	17000	NC	Perm	0.248548759410158	0.0689540135259679	0.518212262157891	0.00209521016357981	0.838517328039976	0.327912268062898	0.276044188194543
Aka	2L	17000	Year	1	0.866272347546207	0.858785099165565	0.874068869775362	0.845149900998112	0.885791828099212	0.866202666684725	0.0123008701801134
Aka	2L	17000	Year	2	0.107369585362357	0.0985580741106778	0.116717457592833	0.0867833032322416	0.126743746317171	0.107422811428816	0.0122413620075468
Aka	2L	17000	Year	3	0.0257754692047932	0.0224012784614001	0.0307211522267909	0.0173576337446641	0.0360675378675931	0.0263745218864596	0.00568067936866611
Aka	2L	17000	Year	Perm	0.321871685839294	0.086543049675771	0.537197119140512	0.00622253431374584	0.868437380061128	0.324286374377283	0.281369806792169
Aka	2L	18000	In2Lt	1	0.996577252511243	0.995481034848151	0.997631647611474	0.993779597000255	0.998785269692516	0.996486191808933	0.00151727747098187
Aka	2L	18000	In2Lt	2	0.000223868297878599	4.89217488032085e-05	0.000600471226576989	2.14592268730748e-06	0.00171481786825367	0.000450814104692508	0.000612599025026307
Aka	2L	18000	In2Lt	3	0.00304529998905589	0.00214272506042889	0.00391220351632921	0.00103431799195412	0.00531729322079236	0.00306299408637462	0.00134454960383941
Aka	2L	18000	In2Lt	Perm	0.244480660380862	0.0717196304176548	0.59321189053412	0.00178709874518916	0.887857638457346	0.337881673707251	0.297104480446005
Aka	2L	18000	In2Rns	1	0.379263806175772	0.366301779393166	0.388215699193403	0.352089110496218	0.405547775588855	0.378271783984352	0.0167285701253416
Aka	2L	18000	In2Rns	2	0.332263086392122	0.313313381872991	0.345784230935075	0.289096331450692	0.364216102846562	0.329483413572056	0.0249068521945312
Aka	2L	18000	In2Rns	3	0.291625685772154	0.277660376275688	0.307344113930263	0.251091935507764	0.330236163032498	0.292244802443592	0.0232378487686551
Aka	2L	18000	In2Rns	Perm	0.212788417536306	0.0776829538287403	0.520177108527283	0.00710317616751419	0.925127355783729	0.325606135684345	0.294408288453835
Aka	2L	18000	In3Lp	1	0.819970128766346	0.812020685457757	0.825483414723127	0.800844872903985	0.832774431778726	0.81857556577536	0.0100564080060881
Aka	2L	18000	In3Lp	2	0.00456645017233534	0.00248154984939717	0.00655707931114867	0.000753558432879991	0.00998860468391363	0.00484910358838913	0.00297573075239263
Aka	2L	18000	In3Lp	3	0.175348254666369	0.170121113738373	0.183355906476885	0.161970128664729	0.194495358086232	0.176575330636251	0.00983859274516739
Aka	2L	18000	In3Lp	Perm	0.26546485386756	0.0565274848707365	0.617202938880456	0.00144946858330546	0.907493343451385	0.339873730729402	0.30809120657142
Aka	2L	18000	In3Rc	1	0.807025189347823	0.794962901716343	0.815876527296483	0.782263602401044	0.825957646431718	0.804906590071291	0.0141426294924804
Aka	2L	18000	In3Rc	2	0.13846692654723	0.12909006996485	0.149097906576797	0.113163803897843	0.162839741274578	0.138403465310656	0.0150816757438228
Aka	2L	18000	In3Rc	3	0.0569818964712428	0.0504005762723074	0.062341145543069	0.0443211217307368	0.0699982985735663	0.0566899446180533	0.00810794765263665
Aka	2L	18000	In3Rc	Perm	0.291081078983615	0.062883380126178	0.526338126811631	0.00411162171942749	0.858828374017883	0.326207329497608	0.279774628160537
Aka	2L	18000	In3RMo	1	0.128486108421281	0.119061219801369	0.137108370012175	0.108142468188735	0.151779298359879	0.128676500755748	0.0133708850405073
Aka	2L	18000	In3RMo	2	0.868127249329632	0.858441626612415	0.877946048312214	0.845178182034979	0.889933217315264	0.86818347929906	0.0136689974741717
Aka	2L	18000	In3RMo	3	0.00206926620470661	0.0006678077515122	0.00429443247643824	7.05900752515206e-05	0.00979284085753369	0.00314001994519206	0.00355059552842861
Aka	2L	18000	In3RMo	Perm	0.248305190825567	0.0482401449140586	0.569156646419945	0.00221099688531435	0.884656611471885	0.329839814707542	0.305714186732276
Aka	2L	18000	In3Rpayne	1	0.038024157440539	0.0344582780063523	0.0429348968518639	0.0294222507240845	0.0499766528907104	0.0388940077981311	0.00625953493311235
Aka	2L	18000	In3Rpayne	2	0.434276739521142	0.415737344310102	0.45845210618753	0.380849456008851	0.487987574488806	0.436727173653626	0.0335684837263111
Aka	2L	18000	In3Rpayne	3	0.524340799466712	0.503636371292685	0.544274365998762	0.472143343784252	0.582283236997964	0.524378818548243	0.0338288400238476
Aka	2L	18000	In3Rpayne	Perm	0.269802512579744	0.0708931020850467	0.542629773251199	0.00505528306093879	0.87157454733912	0.342419832268905	0.28153539553892
Aka	2L	18000	NC	1	0.00841933628207319	0.00627403869168839	0.01012532009609	0.00426156065864461	0.0136495215650649	0.00844011453273019	0.00287007431774238
Aka	2L	18000	NC	2	0.350819979999665	0.329705811217802	0.371772726444617	0.300569805890699	0.408673756271772	0.350886195674442	0.0330784780844482
Aka	2L	18000	NC	3	0.640286074770971	0.620914460440448	0.660900505357931	0.580822902071573	0.692667577795818	0.640673689792828	0.0332304858604735
Aka	2L	18000	NC	Perm	0.235512506777314	0.0528540228832392	0.522946142840887	0.00109082274286149	0.879574779625226	0.321666196738452	0.285078827637589
Aka	2L	18000	Year	1	0.868990512517012	0.85875681900337	0.87664273026259	0.847604632519015	0.886905158951707	0.867560321902228	0.012507739511386
Aka	2L	18000	Year	2	0.105379216605278	0.0977952665700351	0.114713670033395	0.0846027654308441	0.126909073026381	0.105595593176764	0.0128721738949021
Aka	2L	18000	Year	3	0.0269280077441528	0.0227053572504852	0.0305100908917117	0.0190354349491399	0.0356902645038891	0.026844084921008	0.00526034531571719
Aka	2L	18000	Year	Perm	0.343170856274369	0.0905195236565451	0.537452035729187	0.00487391559879048	0.867879356617459	0.328085635631479	0.279985009503124
Aka	2L	19000	In2Lt	1	0.996650280056687	0.99577806352298	0.997531438456048	0.994392419282488	0.998575187474509	0.996585259496061	0.00127574388109401
Aka	2L	19000	In2Lt	2	0.000195819658392535	4.99802652073904e-05	0.000503372175010532	1.23365697539824e-06	0.00129618314430511	0.000366942849706166	0.000460985772430206
Aka	2L	19000	In2Lt	3	0.00299415016705498	0.00222467217336833	0.00382306274282898	0.0012070385969355	0.00518122757600442	0.00304779765423223	0.00117968458376997
Aka	2L	19000	In2Lt	Perm	0.256696378761365	0.0750878686914646	0.597622376446216	0.00122488773215282	0.878137015677192	0.345051936139166	0.297676385636837
Aka	2L	19000	In2Rns	1	0.376347108357221	0.366555738006665	0.386625568594969	0.351173554365735	0.403126635718367	0.376503506884745	0.0155701944092058
Aka	2L	19000	In2Rns	2	0.330962411187067	0.314699836724397	0.34685076894684	0.292435969899369	0.374100402940869	0.330760192153216	0.0255724863096148
Aka	2L	19000	In2Rns	3	0.293211129511409	0.278655569602108	0.308677069175486	0.258275281783837	0.329196358132959	0.292736300962039	0.0227386637506469
Aka	2L	19000	In2Rns	Perm	0.277087537710694	0.0865152853312129	0.528896859934743	0.0048895176497103	0.916624592342213	0.339139096525659	0.295370439133917
Aka	2L	19000	In3Lp	1	0.818132262423261	0.812901985289799	0.824145866575875	0.804172185278631	0.832696886799845	0.818421525860503	0.00884049393832138
Aka	2L	19000	In3Lp	2	0.00443892743438237	0.00284362076260317	0.00704646459818968	0.000985597519173433	0.0108917871216868	0.00512915161745685	0.00323292773823063
Aka	2L	19000	In3Lp	3	0.176400286457239	0.170420196587249	0.182237170187125	0.162464668473822	0.191109059982613	0.17644932252204	0.00872534658601815
Aka	2L	19000	In3Lp	Perm	0.268886993858636	0.0701984964120629	0.622496453515555	0.00206101439405572	0.934970492743777	0.350027534147148	0.311399959844728
Aka	2L	19000	In3Rc	1	0.803634376169459	0.793453329960106	0.812355244445717	0.782106736445686	0.825216267161785	0.803138546226471	0.0131393873006435
Aka	2L	19000	In3Rc	2	0.139901814683897	0.130344004684539	0.149626730568088	0.118580800697585	0.161987809948086	0.140265846567426	0.013660625709716
Aka	2L	19000	In3Rc	3	0.0565629692200417	0.0505181944479103	0.0619565326011474	0.0444344445248009	0.0687379884594864	0.0565956072061035	0.00792313940499911
Aka	2L	19000	In3Rc	Perm	0.304923766601167	0.0693456946928631	0.552492075764209	0.00552801442117073	0.863005430056228	0.341019140677826	0.281997705213021
Aka	2L	19000	In3RMo	1	0.126826911084314	0.117468328708047	0.135303756279434	0.106441666372463	0.147367858559809	0.126891813108023	0.012498287538924
Aka	2L	19000	In3RMo	2	0.87041600412735	0.861605554453857	0.879369787326429	0.849132441791665	0.890777744702053	0.869940188064041	0.0130094701527283
Aka	2L	19000	In3RMo	3	0.0020837067274657	0.000761307448679738	0.00463959478987798	3.71020093678796e-05	0.00884134749876862	0.00316799882793581	0.00333066986228923
Aka	2L	19000	In3RMo	Perm	0.182689967487211	0.0443709726667604	0.565479698133184	0.00294297753249627	0.90777689960013	0.327577160643412	0.313508167594906
Aka	2L	19000	In3Rpayne	1	0.038978329162036	0.0357199791590866	0.0437268340993521	0.0302421766621752	0.0489315660646381	0.0395828933113964	0.00566779509399189
Aka	2L	19000	In3Rpayne	2	0.437847484086058	0.41621324494486	0.459065467383073	0.382899468584323	0.488455458084576	0.437049983296699	0.0330839308933989
Aka	2L	19000	In3Rpayne	3	0.524057657727055	0.501928230146662	0.543480547308612	0.471807014151031	0.576866633732644	0.523367123391904	0.0323674965702727
Aka	2L	19000	In3Rpayne	Perm	0.272078785531559	0.048899127377793	0.525762401906568	0.00272958716935654	0.823462010745198	0.333936421957169	0.281449348853654
Aka	2L	19000	NC	1	0.00785149624369518	0.00625253296081841	0.00960498628650229	0.00422588328626989	0.0128836859959002	0.00814071306038059	0.00260586795255432
Aka	2L	19000	NC	2	0.348771786269588	0.328569614032004	0.369905052596554	0.300823122005376	0.403450500901959	0.350211371305277	0.0323315195755354
Aka	2L	19000	NC	3	0.641867204519643	0.622702381084343	0.663882050423549	0.588235858896012	0.690906453307199	0.641647915634342	0.03230457290056
Aka	2L	19000	NC	Perm	0.243443600636417	0.0638329442069005	0.518505780919479	0.00194833929207991	0.867506555543952	0.325809814509724	0.27987201608611
Aka	2L	19000	Year	1	0.866612525297403	0.857358631862073	0.874594460038707	0.84703625140014	0.884900603955781	0.865981722154281	0.0117029229810808
Aka	2L	19000	Year	2	0.106594058048961	0.0986519420933243	0.115141052603028	0.088045090245562	0.126814607650691	0.107230850709206	0.0118048921128295
Aka	2L	19000	Year	3	0.026622776254945	0.0228828587678836	0.0301708322857341	0.0192454369236302	0.0346715835244822	0.0267874271365129	0.00512928334194232
Aka	2L	19000	Year	Perm	0.348087134089449	0.101641571059247	0.563777525608281	0.0056139736560051	0.868806245949522	0.342800606065948	0.283014266054334
Aka	2L	20000	In2Lt	1	0.996847384709049	0.995821392771433	0.997635694333656	0.994631452093917	0.998672992999071	0.996730039044236	0.00123900683461836
Aka	2L	20000	In2Lt	2	0.00011018731700848	2.94495019509109e-05	0.000375529691125077	7.23572473531671e-07	0.00110013227590028	0.00028572228494794	0.000411208480483766
Aka	2L	20000	In2Lt	3	0.00283684527167307	0.0020704986859175	0.00382885436094463	0.00124472791447394	0.00497594532951725	0.00298423867081613	0.0011848493339918
Aka	2L	20000	In2Lt	Perm	0.230509322288407	0.0549171811523616	0.549094064008662	0.00105426841970863	0.850198025895716	0.316523536774191	0.288077500193128
Aka	2L	20000	In2Rns	1	0.376873623038882	0.36790010672152	0.386430084071459	0.355392491057032	0.399641497581848	0.37699518143845	0.0133986084464228
Aka	2L	20000	In2Rns	2	0.329300493293029	0.312865556380392	0.345003085813499	0.285279675131122	0.365072574808435	0.328409171282264	0.023245853238897
Aka	2L	20000	In2Rns	3	0.293468817472608	0.279680085262215	0.308231802636612	0.260649550948964	0.333075976809943	0.294595647279286	0.0219829132624438
Aka	2L	20000	In2Rns	Perm	0.279272360589168	0.0574253498071423	0.534395297687605	0.00453582250835265	0.940212272395048	0.339213930542692	0.303871674732561
Aka	2L	20000	In3Lp	1	0.81814722558067	0.812336665757811	0.824623050139308	0.804170480366802	0.831600789488273	0.818206807192017	0.00852772886567126
Aka	2L	20000	In3Lp	2	0.00444961864906405	0.00281663708050267	0.00639083885355951	0.000908140879522941	0.00930468711500933	0.004729030123877	0.00264313717499064
Aka	2L	20000	In3Lp	3	0.176638615584705	0.16990416991355	0.183513351266346	0.163504736896168	0.191591759489609	0.177064162684106	0.00871811029721251
Aka	2L	20000	In3Lp	Perm	0.224158739205087	0.0469257627887115	0.580078723228438	0.0016732157891263	0.898330314219437	0.328302131808873	0.306927323995633
Aka	2L	20000	In3Rc	1	0.804235251675341	0.797170107993586	0.811728779096959	0.784501810929679	0.823699062008851	0.804292653474358	0.0117653849925205
Aka	2L	20000	In3Rc	2	0.139672288542095	0.131789993848895	0.147425518711113	0.12104561628845	0.159901857178281	0.139792372263817	0.0121318850328425
Aka	2L	20000	In3Rc	3	0.0558547064603302	0.0503448559513618	0.0611059211908082	0.0439895895334222	0.0685040477682089	0.0559149742618254	0.00766259992125636
Aka	2L	20000	In3Rc	Perm	0.289384578224602	0.0579807432938385	0.52245649484532	0.00296597380324404	0.85418846233565	0.319918724560167	0.27763758196703
Aka	2L	20000	In3RMo	1	0.126897081499015	0.120351448791814	0.134169832822304	0.11121358574314	0.146141184599029	0.127635874897998	0.0107600446133357
Aka	2L	20000	In3RMo	2	0.870432323863274	0.861996189666764	0.876259130340414	0.849931905663128	0.885883756125139	0.869053777766739	0.0111625655334303
Aka	2L	20000	In3RMo	3	0.00233879078078935	0.0008338301652651	0.00475549167367195	4.25467593385135e-05	0.0102364982198183	0.00331034733526309	0.00337860301141728
Aka	2L	20000	In3RMo	Perm	0.18630828229149	0.0461481020562364	0.557841000837978	0.00204121722672059	0.88346593224523	0.325499871305233	0.304924272401969
Aka	2L	20000	In3Rpayne	1	0.0387648492714543	0.0356137436627286	0.0427405039564663	0.0309464779996983	0.0481666757232237	0.0390663175033808	0.00526136803820927
Aka	2L	20000	In3Rpayne	2	0.438420069776275	0.417617541763081	0.459780090278748	0.390955129264544	0.496753465047379	0.439622390194004	0.0313875826352058
Aka	2L	20000	In3Rpayne	3	0.523605440458025	0.502581361741548	0.543812650358669	0.463253974658495	0.570349313070106	0.521311292302615	0.030978167026768
Aka	2L	20000	In3Rpayne	Perm	0.27102627997414	0.0649940887914428	0.552172621976011	0.00330458814842402	0.822867519912559	0.338665214123049	0.282971665642319
Aka	2L	20000	NC	1	0.00789209511388795	0.00657865552361755	0.0097148234262549	0.00445453863059636	0.0120504829791934	0.00814141395712889	0.00230046792159406
Aka	2L	20000	NC	2	0.348413623017035	0.328064972255151	0.368843036292587	0.291240540167368	0.395782342125942	0.347878713518721	0.0307603778527288
Aka	2L	20000	NC	3	0.643551509840807	0.623310410296399	0.664466350091926	0.596121351586038	0.699308907773012	0.64397987252415	0.0308120380091276
Aka	2L	20000	NC	Perm	0.304215118699249	0.073495184489149	0.543413837556537	0.00298763838323837	0.881682587691743	0.351354454114061	0.284580962957643
Aka	2L	20000	Year	1	0.866874107885417	0.8608023106022	0.873576734783647	0.849114365543795	0.883798775896623	0.866994486104327	0.0103332274998757
Aka	2L	20000	Year	2	0.106367880593513	0.0999035485944446	0.11301492793852	0.0908821292172504	0.123549127521899	0.106657588999959	0.0102865467086233
Aka	2L	20000	Year	3	0.0261649014238519	0.0226785389270726	0.0295400865982444	0.0186826937217147	0.0349019168961738	0.0263479248957137	0.00495581905314411
Aka	2L	20000	Year	Perm	0.329634487076007	0.0354418178572947	0.517399146905285	0.00534855768170747	0.868579633045067	0.319024798868361	0.279209067377283
Aka	2R	100	In2Lt	1	0.722790914298814	0.439087195396256	0.897686523620703	0.0560432257996628	0.979274715343889	0.640123967934009	0.296931376892469
Aka	2R	100	In2Lt	2	0.133990132921788	0.0271510467978274	0.333505501402127	0.00114231087077193	0.803309739644288	0.229811940042476	0.2553394926867
Aka	2R	100	In2Lt	3	0.0556663509648981	0.0103580280649413	0.168198712892011	0.0006913731663047	0.519456188695002	0.130064092023515	0.184711532841265
Aka	2R	100	In2Lt	Perm	0.229178910773348	0.0583092003137094	0.552732305101759	0.00200381981366924	0.920054152924285	0.328599721003582	0.303181439131194
Aka	2R	100	In2Rns	1	0.393293279298087	0.145524869149309	0.618898082068622	0.00918733692768193	0.854020641636144	0.401391309985162	0.272243303746403
Aka	2R	100	In2Rns	2	0.247103259467842	0.0796653936204097	0.540743403251672	0.00580088368508546	0.899196446770713	0.325945281549331	0.285467447205366
Aka	2R	100	In2Rns	3	0.203113252781544	0.0544412123990902	0.475973168132595	0.00180139063064172	0.743448061060863	0.272663408465508	0.248564118624412
Aka	2R	100	In2Rns	Perm	0.239035413670564	0.0540654222205026	0.563400695502927	0.00385046416468428	0.899210135230347	0.327140143997812	0.298313055098197
Aka	2R	100	In3Lp	1	0.589759113018787	0.314382762439549	0.774229801840186	0.0522998525111585	0.950522970305013	0.543966497688242	0.276369291307968
Aka	2R	100	In3Lp	2	0.154176108255558	0.0422852951527546	0.412647697802572	0.00189158667000513	0.787673842837667	0.25206102965999	0.254770867455958
Aka	2R	100	In3Lp	3	0.144673009155007	0.0457257318774793	0.316981021043696	0.00332027583226765	0.674187051708164	0.203972472651768	0.199063741398161
Aka	2R	100	In3Lp	Perm	0.251244144656416	0.0676995587449349	0.557387940363701	0.00186677200847904	0.884668901148406	0.330606720130105	0.290933507892512
Aka	2R	100	In3Rc	1	0.672884460518765	0.399996668814649	0.864733178299272	0.0286382397661732	0.980316187263645	0.611024303570337	0.298460088038844
Aka	2R	100	In3Rc	2	0.122045156133019	0.0273005718604389	0.36733772374989	0.00310854545367468	0.787657442050964	0.231861919195052	0.257740720642088
Aka	2R	100	In3Rc	3	0.0735882055553551	0.0112030126370895	0.249973385364995	0.000613657511398889	0.59515849341086	0.157113777234611	0.199675018732184
Aka	2R	100	In3Rc	Perm	0.224109796520428	0.0429251379546431	0.585293594046771	0.00114313004264716	0.906130520446234	0.325346136929914	0.312056799757878
Aka	2R	100	In3RMo	1	0.299396803355606	0.0654624513817244	0.602728886371629	0.00414363459488597	0.894664916281378	0.3545152422337	0.304402196148472
Aka	2R	100	In3RMo	2	0.406953884560841	0.11811964180305	0.689731468554941	0.00343614511548049	0.940018008146101	0.417043473794769	0.311975643317319
Aka	2R	100	In3RMo	3	0.15308583846579	0.0381416577940614	0.356026349974816	0.00123474745185026	0.682967851821189	0.22844128397153	0.23396968077718
Aka	2R	100	In3RMo	Perm	0.278068528655403	0.0729173909998114	0.540241100661139	0.00359060532277316	0.862494468105178	0.333028332086787	0.282696888731334
Aka	2R	100	In3Rpayne	1	0.083096302052597	0.0231652382030156	0.243029422566955	0.000543830692855504	0.579536222400018	0.166337316725102	0.20020774637128
Aka	2R	100	In3Rpayne	2	0.303402258092314	0.0591474610556417	0.621019422602296	0.0027297997725632	0.944303683513785	0.365424034712803	0.319956230162604
Aka	2R	100	In3Rpayne	3	0.481984429969506	0.176540399605304	0.741825927532105	0.00443582885435949	0.94499494510338	0.468238648562095	0.314077357850665
Aka	2R	100	In3Rpayne	Perm	0.240948034993897	0.0588421726343009	0.602519667357335	0.0016856540907072	0.945498437314256	0.342484711594326	0.315907116249631
Aka	2R	100	NC	1	0.0823490730075013	0.0208711573195677	0.233562556953095	0.000774563339087498	0.608075159465262	0.168168813027821	0.208517109709282
Aka	2R	100	NC	2	0.344573943031137	0.0709682284080635	0.646773973149686	0.00456621997172368	0.924340084396851	0.376063093009383	0.311231603705615
Aka	2R	100	NC	3	0.41256555800256	0.147608880679988	0.756773275631067	0.00696853231804398	0.962065278567605	0.455768093962796	0.32922197807393
Aka	2R	100	NC	Perm	0.229036367560361	0.0450457523764129	0.566229597731607	0.00137412872288974	0.930781666385997	0.329353587064002	0.30966551876926
Aka	2R	100	Year	1	0.725550575016804	0.423045667485161	0.892528307509523	0.0284013408564715	0.985016584533783	0.633897029443773	0.296702355385797
Aka	2R	100	Year	2	0.109487626007761	0.0249154308497072	0.361178842004663	0.00109817558299167	0.779865398185878	0.227743151120837	0.258097085091763
Aka	2R	100	Year	3	0.0536571883102269	0.0142966003182422	0.212069577273053	0.000180988749149795	0.521789814287933	0.13835981943539	0.186897651769284
Aka	2R	100	Year	Perm	0.215612360163443	0.0402557461011926	0.583735409081417	0.00110594299563161	0.914730346508926	0.325370710744547	0.313608476487511
Aka	2R	200	In2Lt	1	0.870093218616844	0.682675215142809	0.941151847985069	0.112992895992699	0.988268573945157	0.766613341569319	0.256528688393569
Aka	2R	200	In2Lt	2	0.0729487261586115	0.0150887502492868	0.237246102956229	0.000711560804155528	0.787601263849323	0.176451390220557	0.246513220287683
Aka	2R	200	In2Lt	3	0.030086846435155	0.00525119063475334	0.0692939186649875	0.000239472501601216	0.230328335983858	0.0569352682101236	0.081174075840365
Aka	2R	200	In2Lt	Perm	0.235791065607158	0.0495338139693612	0.622254501790476	0.00265426463475156	0.928130707408488	0.344554071733721	0.320140211274644
Aka	2R	200	In2Rns	1	0.392588843028769	0.228029329189456	0.572875298212416	0.0352454609739287	0.802751321232047	0.40217293363675	0.231437383331743
Aka	2R	200	In2Rns	2	0.250906485254241	0.0732060486249315	0.523549691706315	0.00510289053010477	0.796127941341679	0.312157164792744	0.257963144539729
Aka	2R	200	In2Rns	3	0.27826854909444	0.0931608370175684	0.449156995520232	0.00977707255565686	0.620162604259815	0.285669901570506	0.207771385839948
Aka	2R	200	In2Rns	Perm	0.263462607390658	0.0650797443628789	0.554184315269478	0.00285852809773311	0.891568432141364	0.333729178577647	0.293177417265503
Aka	2R	200	In3Lp	1	0.667635985967617	0.479541884057529	0.799572593398266	0.119085151415677	0.933445851613838	0.618341370356627	0.240994093421019
Aka	2R	200	In3Lp	2	0.0928018253236986	0.0228534425129077	0.283520972920725	0.00050215990231695	0.751397935069376	0.191639971383199	0.232813008044786
Aka	2R	200	In3Lp	3	0.14329984855621	0.0680485063733315	0.290987046507818	0.00406633341497894	0.472237186127304	0.190018658260174	0.155298005135572
Aka	2R	200	In3Lp	Perm	0.264878296805271	0.0742366913670937	0.565141366553765	0.00299533722413516	0.900778611197678	0.338330919760239	0.292979774968337
Aka	2R	200	In3Rc	1	0.800123167798077	0.607849425024422	0.928313644133575	0.15193370177164	0.987004057249222	0.727540763169946	0.256959757418468
Aka	2R	200	In3Rc	2	0.0855975680287812	0.0246719985133161	0.272202908271765	0.00137083711834148	0.749275797985147	0.198512106083564	0.236986939039533
Aka	2R	200	In3Rc	3	0.0316531450336099	0.00686490073625467	0.115081450512022	0.000354101469976437	0.287813152589529	0.0739471307464902	0.0994725328316872
Aka	2R	200	In3Rc	Perm	0.215379932953412	0.0406818908765394	0.625272069116694	0.000952422405784382	0.938787725320666	0.342957341823226	0.328725855417755
Aka	2R	200	In3RMo	1	0.273108447628879	0.106320253067801	0.483996412328508	0.00731706221904363	0.885124995264602	0.32110358015458	0.261147622557728
Aka	2R	200	In3RMo	2	0.511730417077461	0.208477992650663	0.757009943672975	0.0232743852549558	0.948807059723499	0.491647825172124	0.310781036123114
Aka	2R	200	In3RMo	3	0.0960073421573391	0.0256557903557109	0.292054879105241	0.00114886719281999	0.647665909943209	0.187248594673297	0.216889100975134
Aka	2R	200	In3RMo	Perm	0.290647967723474	0.0790603151755845	0.530059373426104	0.00420479976271279	0.835877731931964	0.329339812971004	0.269187654733145
Aka	2R	200	In3Rpayne	1	0.0470231560858791	0.0112819520016632	0.153340880915173	0.000491548086794698	0.425873096812057	0.108065597161731	0.15118561382802
Aka	2R	200	In3Rpayne	2	0.313135690932567	0.0994175122912721	0.658917981795576	0.00583626598773673	0.925482263770409	0.384366355830109	0.306948084536397
Aka	2R	200	In3Rpayne	3	0.542761287831785	0.245023979078406	0.770625383930196	0.0108818513150799	0.947984679525074	0.50756804700816	0.306478858878781
Aka	2R	200	In3Rpayne	Perm	0.176806647284939	0.0368562080513991	0.601896091090829	0.00143648995200752	0.937508669705104	0.324072827134405	0.323320796436928
Aka	2R	200	NC	1	0.0421267556747158	0.00869410826215393	0.132242321737623	0.00081468196452559	0.37042904094789	0.0997335122654143	0.142634857587745
Aka	2R	200	NC	2	0.281996645513935	0.118943323833312	0.645911101726299	0.00609288409413461	0.915990876230012	0.377312843510118	0.302718667415291
Aka	2R	200	NC	3	0.580674957882207	0.243908097096764	0.797172556138522	0.0267480504034201	0.935496775936116	0.522953644224468	0.305486002820313
Aka	2R	200	NC	Perm	0.188859954720475	0.0451662920769489	0.601713198184632	0.00260415757159687	0.948796986809023	0.331079232284587	0.328423953242755
Aka	2R	200	Year	1	0.846691862146236	0.682993317991926	0.947192117460089	0.145509133296703	0.994263564119427	0.756637010757924	0.254955410413055
Aka	2R	200	Year	2	0.0803615484949476	0.01439384297459	0.268279779533591	0.000822131244812983	0.759223515076697	0.188237070019214	0.240137441330317
Aka	2R	200	Year	3	0.0209315379011231	0.00423506481987446	0.0719080642931593	0.000290850841340792	0.21509273092665	0.0551259192228618	0.0820163502944157
Aka	2R	200	Year	Perm	0.217168160194085	0.0374747261093102	0.646583936636549	0.001699471495582	0.945700228870403	0.343572753512251	0.33093236925995
Aka	2R	300	In2Lt	1	0.888931845451477	0.745824180180527	0.954781123461771	0.367302338129702	0.994099568901478	0.813759764043128	0.201335875878601
Aka	2R	300	In2Lt	2	0.0573897692770589	0.0115754699043746	0.160522456970981	0.000580238827309807	0.50869255305971	0.125303744737881	0.176440012141872
Aka	2R	300	In2Lt	3	0.0310348044558863	0.00460734775642411	0.076880417569705	0.000227386039153577	0.241096703340301	0.0609364912189909	0.093227267195461
Aka	2R	300	In2Lt	Perm	0.239108770114347	0.0509463702680539	0.569593269947535	0.00192187878052064	0.913540449430279	0.328554315714215	0.307178326519792
Aka	2R	300	In2Rns	1	0.432342488767547	0.267309942798099	0.59260880815474	0.0906687156864287	0.812514576418276	0.436753745710606	0.229112673253675
Aka	2R	300	In2Rns	2	0.259606423545838	0.0914452991374233	0.448733640050491	0.00714157542515417	0.743581832634828	0.291670192310563	0.234411723825908
Aka	2R	300	In2Rns	3	0.226542444195632	0.0985092969236578	0.415801914781087	0.0116112975372026	0.630806605999306	0.271576061978832	0.211896869125291
Aka	2R	300	In2Rns	Perm	0.268751998537841	0.0828724475982736	0.544826616579519	0.00256526151226495	0.873055025581772	0.335448998951844	0.284024157028293
Aka	2R	300	In3Lp	1	0.691216386194734	0.553130661161339	0.81180780011938	0.235045041496793	0.948287481852064	0.662015565654288	0.211988104340739
Aka	2R	300	In3Lp	2	0.0488954398916704	0.0114064056212775	0.184521007039878	0.00109076700556494	0.520614058188027	0.127172517566875	0.174599836886632
Aka	2R	300	In3Lp	3	0.185098261204078	0.0757610072825392	0.30387197556107	0.00733421690380746	0.552138979462678	0.210811916778836	0.168738752861963
Aka	2R	300	In3Lp	Perm	0.264325708828657	0.0697150881510913	0.532914051754826	0.00357182950286263	0.84789345872316	0.328006482520017	0.280996042285583
Aka	2R	300	In3Rc	1	0.836931013718955	0.69396683605112	0.930945643767811	0.450667165430296	0.983017268538523	0.785671064096324	0.189701018651353
Aka	2R	300	In3Rc	2	0.071480552931784	0.0214030572718845	0.196937790847738	0.000783668423096151	0.425394009232276	0.136484719324138	0.168493642143967
Aka	2R	300	In3Rc	3	0.04405148067877	0.0116046544228708	0.104424899807723	0.00108462528753384	0.270209059789279	0.077844216579538	0.092305018512453
Aka	2R	300	In3Rc	Perm	0.184105420535266	0.037155172075662	0.604970501077243	0.00223081736532149	0.94605011063072	0.333965836931837	0.335305498875504
Aka	2R	300	In3RMo	1	0.261597695112661	0.107736577244367	0.497433146678402	0.00843711019024498	0.771598651722035	0.315170883229816	0.24407088322697
Aka	2R	300	In3RMo	2	0.568965743458996	0.279204536695488	0.786972763389793	0.0255585370057251	0.95946604058131	0.531659540838028	0.297010026354655
Aka	2R	300	In3RMo	3	0.076631160360696	0.0176900623317503	0.206369372246981	0.00145269360408665	0.558176889779725	0.153169575932156	0.186547883626229
Aka	2R	300	In3RMo	Perm	0.273870018633747	0.0897852433112621	0.556369779298354	0.00258973461470217	0.86528772614809	0.341106487359845	0.281893707743751
Aka	2R	300	In3Rpayne	1	0.0312116970424296	0.00737915594334105	0.0928221601462647	0.000578579676187369	0.294546116963121	0.0726903340752511	0.103920484502844
Aka	2R	300	In3Rpayne	2	0.326399242843274	0.0964950723360028	0.59945035835341	0.00567985408800486	0.92486662453876	0.374887179395869	0.304404434816496
Aka	2R	300	In3Rpayne	3	0.607531229156423	0.32664750001249	0.817892777547414	0.0181398506039932	0.975058637626261	0.55242248652888	0.303099858656365
Aka	2R	300	In3Rpayne	Perm	0.227992373740108	0.0477042871964695	0.584967988496503	0.001690614618236	0.929127439724787	0.332560448674572	0.316058643009598
Aka	2R	300	NC	1	0.0498313527302938	0.00874990550070896	0.128135916757559	0.000351970827622433	0.338542260135194	0.092553098124434	0.121723399636334
Aka	2R	300	NC	2	0.432606716001255	0.159569119475853	0.637682585632499	0.0107788276796258	0.877072286934919	0.414134363781137	0.280496368712942
Aka	2R	300	NC	3	0.485853642128845	0.255617667824893	0.77444962514214	0.0236073446615293	0.936305520393542	0.493312538094429	0.289991607456317
Aka	2R	300	NC	Perm	0.232309106777224	0.0386048531430288	0.593072469893327	0.00213664852154862	0.950599761870508	0.335683109116747	0.32092943683848
Aka	2R	300	Year	1	0.868351808911102	0.74988853059299	0.944304801873922	0.483309426773006	0.986896066184837	0.817205310890789	0.183203441967304
Aka	2R	300	Year	2	0.0593778641168186	0.0135047374085879	0.163330668601535	0.00125097532643723	0.418445560823486	0.124342599964157	0.165208714631673
Aka	2R	300	Year	3	0.0265709601774989	0.00657692574153833	0.0767277783425488	0.000372179748229207	0.243267148493934	0.0584520891450538	0.0771356647348483
Aka	2R	300	Year	Perm	0.185307177146111	0.0346456842181386	0.598544314464662	0.00169197107379781	0.943161205261151	0.332992961495453	0.334747229551718
Aka	2R	400	In2Lt	1	0.903589276935866	0.797196944831282	0.961027785497277	0.508212506794187	0.991064596505182	0.846096583227078	0.185290098970297
Aka	2R	400	In2Lt	2	0.0484925549578963	0.016322205678849	0.135273684317776	0.000358523293373137	0.450626265335484	0.115534108197701	0.177802898228491
Aka	2R	400	In2Lt	3	0.0164371310129808	0.00347889880719514	0.0427567606282385	0.000110284751767522	0.15156072981361	0.038369308575221	0.0604452517670947
Aka	2R	400	In2Lt	Perm	0.20029652779309	0.0516505690083084	0.590074009216788	0.00266994207033051	0.901219974758071	0.330022411866715	0.315696650753796
Aka	2R	400	In2Rns	1	0.437720350145008	0.307922793109082	0.565716068430948	0.0908390830398678	0.760256039548141	0.435215007179259	0.195527664337078
Aka	2R	400	In2Rns	2	0.256458386021252	0.112916293506756	0.442967639697483	0.0103389414498621	0.691380836816558	0.288623237241455	0.216983514224183
Aka	2R	400	In2Rns	3	0.253187763902604	0.111816146343837	0.387460096413485	0.0238260910497686	0.61692524836663	0.276161755579286	0.191016247442157
Aka	2R	400	In2Rns	Perm	0.239424350408507	0.062691226436907	0.524322848587306	0.0015536240521868	0.900281407401665	0.317557633802185	0.286218779548687
Aka	2R	400	In3Lp	1	0.707902999808229	0.614550356161453	0.8197538240017	0.331211482575762	0.915034710520026	0.679927150695062	0.188522615466484
Aka	2R	400	In3Lp	2	0.0445006559566748	0.0115661824192845	0.129010748384682	0.000494599542074678	0.436232545716625	0.107263052910044	0.15509708707852
Aka	2R	400	In3Lp	3	0.205152502574745	0.101402417055242	0.307409694438995	0.0191628514415865	0.432116913120875	0.212809796394894	0.138649819355665
Aka	2R	400	In3Lp	Perm	0.266829340878066	0.0736135603040851	0.542422591888083	0.00192022615337588	0.863343979073687	0.330199858853961	0.281527732136246
Aka	2R	400	In3Rc	1	0.877493104649512	0.75546049103905	0.946865077329574	0.37732449874426	0.990762888950496	0.810933624588364	0.209211121965447
Aka	2R	400	In3Rc	2	0.048575436247566	0.00803331090425191	0.132058336692269	0.000274481482606941	0.559043493131213	0.125292978036264	0.196210502084787
Aka	2R	400	In3Rc	3	0.0313988519578422	0.0088620466341213	0.102109729840069	0.000944497467279541	0.231213720679226	0.0637733973753722	0.0748360268870537
Aka	2R	400	In3Rc	Perm	0.178100437784585	0.0242783779714715	0.611636944411288	0.00113734526589245	0.951698038159904	0.323378195136394	0.335983209918738
Aka	2R	400	In3RMo	1	0.281826180623082	0.151166475442082	0.448425902363164	0.00961403109408368	0.690780641131461	0.306940069095249	0.210221759208463
Aka	2R	400	In3RMo	2	0.579380723996309	0.370941733969626	0.760344018189717	0.0620087973933479	0.948249094973896	0.561478711512512	0.257144747147103
Aka	2R	400	In3RMo	3	0.0511962026143045	0.0130580100097651	0.164775248674045	0.000389835911819095	0.550126898991051	0.131581219392239	0.184185960557302
Aka	2R	400	In3RMo	Perm	0.287582786553194	0.0820749353519386	0.531352170674967	0.00349469736290552	0.799732349619452	0.327096165580548	0.262414433348332
Aka	2R	400	In3Rpayne	1	0.0226786881686002	0.00626273012176985	0.0725751413076074	0.00019692664953552	0.222727879753178	0.0557147940254154	0.0820325482946946
Aka	2R	400	In3Rpayne	2	0.31213944111024	0.10214733159974	0.597786475844277	0.00813799110798693	0.890785084373701	0.364191767214172	0.284447763079095
Aka	2R	400	In3Rpayne	3	0.641634983687827	0.352311501218846	0.844642899457893	0.0724480164243115	0.963006097497473	0.580093438760412	0.283583554028761
Aka	2R	400	In3Rpayne	Perm	0.228400389704242	0.0388893529104013	0.638956019392041	0.00211028530842778	0.95687224943187	0.350996878939215	0.339261878710794
Aka	2R	400	NC	1	0.0352868038686295	0.0074761209726065	0.0988684777284028	0.000427296523235597	0.280727426583553	0.0764429670878485	0.111258908708866
Aka	2R	400	NC	2	0.402262560816953	0.18254296511947	0.633482434010469	0.0139645375915594	0.926234591235335	0.418980195551908	0.288282801238276
Aka	2R	400	NC	3	0.512820751606787	0.280279328136383	0.740603670613386	0.0190556131000609	0.931815229675405	0.504576837360243	0.283507770344581
Aka	2R	400	NC	Perm	0.178602785108397	0.0360240202692645	0.563168285166585	0.000777772437437462	0.93537279257895	0.320768900117804	0.327085213355598
Aka	2R	400	Year	1	0.920822194493807	0.818866030891922	0.968660973422307	0.422886755726225	0.995466468452203	0.844720399656389	0.20339479335808
Aka	2R	400	Year	2	0.0350162995348734	0.00708261766649845	0.124541910598523	0.000206462791770036	0.526116479320251	0.112857185139674	0.193361846398265
Aka	2R	400	Year	3	0.0183707374935208	0.00288040644077586	0.0646311153703537	0.000135821432690829	0.163254840253415	0.0424224152039371	0.0594715565587183
Aka	2R	400	Year	Perm	0.18089846983196	0.0197059934145007	0.599952347973001	0.000389744709572656	0.958426334498665	0.323345562515944	0.338661021960387
Aka	2R	500	In2Lt	1	0.924651814225303	0.849086808402347	0.96503510137747	0.616184116350651	0.991091184700948	0.880913237834605	0.144226168014465
Aka	2R	500	In2Lt	2	0.0459190720332558	0.0149584026752859	0.112168444428101	0.000706448090471568	0.334557451520179	0.093898008831075	0.139269637691718
Aka	2R	500	In2Lt	3	0.0139867283714126	0.00506851082001897	0.0335598606046399	0.000210058745232379	0.0854443661753191	0.0251887533343204	0.0323599456067729
Aka	2R	500	In2Lt	Perm	0.186358752937522	0.0508518564446473	0.583661576214212	0.00157559393977948	0.917585753938871	0.324427985708648	0.321410764516823
Aka	2R	500	In2Rns	1	0.458404038924716	0.31807187998892	0.575036436354702	0.0973070713047295	0.74143265631644	0.444019342884113	0.191992789369267
Aka	2R	500	In2Rns	2	0.240086149971039	0.128872689449888	0.450924977625709	0.00972134805823526	0.684913001731877	0.289181839741402	0.210392493690835
Aka	2R	500	In2Rns	3	0.259985862478621	0.133226956662772	0.383005180447898	0.0145556411482571	0.57449655069996	0.266798817374484	0.170362041822343
Aka	2R	500	In2Rns	Perm	0.290173792281812	0.100401592299864	0.539146982600764	0.00280927798293459	0.918452913667791	0.347193065531516	0.285930073735973
Aka	2R	500	In3Lp	1	0.723165063264855	0.636519185616436	0.815893692648031	0.44272024492324	0.918975615438135	0.709623174531084	0.154157818751823
Aka	2R	500	In3Lp	2	0.0365469240455895	0.0081599625667773	0.119938607400531	0.000326411888244364	0.308775934816967	0.0879089628643571	0.139125455656176
Aka	2R	500	In3Lp	3	0.186736457455139	0.112754490067306	0.289154997471385	0.0347139238597847	0.390153597706639	0.202467862604558	0.115714856946686
Aka	2R	500	In3Lp	Perm	0.250445789017936	0.0622750835046805	0.537285391658786	0.003746292860432	0.884338846725372	0.324983774170631	0.287689310265812
Aka	2R	500	In3Rc	1	0.88795813215448	0.798459453815804	0.943312678532489	0.528293590245795	0.983475977086506	0.839509671933513	0.16751482548575
Aka	2R	500	In3Rc	2	0.0384627642708276	0.00838226374153951	0.106543934538454	0.000405687355186282	0.397363597662649	0.0951993372260638	0.153304896274118
Aka	2R	500	In3Rc	3	0.0469686419862154	0.0154883857533105	0.0915643047111911	0.00123351959707307	0.178619922570368	0.0652909908404231	0.0711269604275618
Aka	2R	500	In3Rc	Perm	0.215276449017327	0.0301478718004639	0.606339715156315	0.000757598519414997	0.953560167227802	0.338999213053705	0.336807045579836
Aka	2R	500	In3RMo	1	0.268655834064083	0.164501080585064	0.395773979422943	0.0143901031869246	0.614137654532759	0.291161553733621	0.182840853226788
Aka	2R	500	In3RMo	2	0.644265180837579	0.497650259359424	0.759480051565165	0.183427539596177	0.959657095683845	0.612200805353909	0.225549981267955
Aka	2R	500	In3RMo	3	0.0397999572072798	0.00830966453662621	0.107398522017699	0.000354223698414041	0.385857635648494	0.0966376409124704	0.152130495904799
Aka	2R	500	In3RMo	Perm	0.306130357996223	0.080753527277877	0.553755951503898	0.00231362646230722	0.818060315202516	0.342717304311187	0.271990336415531
Aka	2R	500	In3Rpayne	1	0.012141453526437	0.00330517700957288	0.0426861266475904	5.60008511796374e-05	0.179021706407867	0.0389545872853991	0.0751314520932645
Aka	2R	500	In3Rpayne	2	0.346578683196151	0.149675082054337	0.559328292035801	0.0149060143207779	0.82008071269262	0.36619792386422	0.254073907803545
Aka	2R	500	In3Rpayne	3	0.618414426989659	0.413054914762924	0.804164336025714	0.158317569135703	0.963581683653048	0.594847488850381	0.254071557399211
Aka	2R	500	In3Rpayne	Perm	0.193589154289799	0.0363768091467503	0.593603495249137	0.00188198148389026	0.923547194795011	0.320868853455331	0.31950235656337
Aka	2R	500	NC	1	0.035402291217269	0.0108964279857361	0.0862287474756651	0.000354754201048236	0.210621468672844	0.0643624685906883	0.0834102926680685
Aka	2R	500	NC	2	0.384069212293078	0.200515612440282	0.627403295657426	0.0312644447194073	0.921833853786816	0.419320126838147	0.265588760823454
Aka	2R	500	NC	3	0.550055692825892	0.331236202720174	0.724297075744226	0.0352127860656386	0.908359103535688	0.516317404571164	0.261210150236134
Aka	2R	500	NC	Perm	0.21735644463309	0.0331070895143064	0.681741615909285	0.000823742609030129	0.94474758399114	0.351441361187727	0.342817370504223
Aka	2R	500	Year	1	0.926903611357755	0.853949904910059	0.969468724683554	0.578394090070442	0.994059752701844	0.876350313087383	0.161690490488557
Aka	2R	500	Year	2	0.028818821575713	0.00645416618487276	0.0834405946118683	0.000258282918915752	0.354897766210942	0.0841305735448619	0.150587508111888
Aka	2R	500	Year	3	0.0221151043510229	0.00485457510258832	0.0580058774768909	0.000113816544568371	0.118369682603036	0.0395191133677555	0.0546579206897339
Aka	2R	500	Year	Perm	0.197664858048791	0.0290181996328842	0.611140066781703	0.000919755954061436	0.95702687773294	0.336929680221519	0.338435288362589
Aka	2R	600	In2Lt	1	0.935100235279244	0.86279172742779	0.971401751245772	0.627957283375348	0.992016774103281	0.886895443900998	0.144982258203939
Aka	2R	600	In2Lt	2	0.0404069306562573	0.0136677023399445	0.108158789322262	0.000621672489701368	0.348199533158459	0.0905200079819952	0.140772869401726
Aka	2R	600	In2Lt	3	0.0101810033858703	0.00239831617367415	0.0321259759784268	4.08088448056002e-05	0.0861835834072108	0.0225845481170064	0.0318402778399125
Aka	2R	600	In2Lt	Perm	0.206498621136796	0.0476454604685518	0.569435876203872	0.00101048897537933	0.914052042742155	0.320028071697023	0.309087993643612
Aka	2R	600	In2Rns	1	0.446306173205227	0.307866066839253	0.543377577536801	0.146035592348095	0.734345254969757	0.440074606025192	0.178784954674152
Aka	2R	600	In2Rns	2	0.260960221088135	0.112741588647816	0.418354050248415	0.00528317620742683	0.657968238069408	0.284889848396141	0.209629469658729
Aka	2R	600	In2Rns	3	0.248595471926059	0.127778214369061	0.416645266891758	0.0125137003434035	0.585089983234687	0.275035545578666	0.178038606532984
Aka	2R	600	In2Rns	Perm	0.246065199719819	0.0660054942993162	0.557343976504639	0.00289757291882088	0.911578940867059	0.332049118384331	0.294141425986142
Aka	2R	600	In3Lp	1	0.727306745845219	0.628434653974646	0.809115370955755	0.455831511596892	0.891013637502913	0.706060195435047	0.146209471327731
Aka	2R	600	In3Lp	2	0.0395054387909594	0.00646930337583228	0.104144295040905	0.00023952045356231	0.318398448444415	0.0853871496972974	0.128093594617865
Aka	2R	600	In3Lp	3	0.205923370876401	0.127479691839455	0.282863970571238	0.0391783030719107	0.388532182415613	0.208552654867656	0.106656497487374
Aka	2R	600	In3Lp	Perm	0.240552910189121	0.0678124942039005	0.546481601961416	0.00324202872115724	0.8742670746795	0.323371503902468	0.2830633800818
Aka	2R	600	In3Rc	1	0.893554083942714	0.794180270809599	0.941533055204408	0.607040631692984	0.988880062583165	0.850612683914694	0.144844620282682
Aka	2R	600	In3Rc	2	0.0421118036481029	0.00908716059806536	0.113528644854414	0.000379456365177625	0.323851879063105	0.0910847574868739	0.133921002787638
Aka	2R	600	In3Rc	3	0.0325904130085232	0.010166191966479	0.0920638989294138	0.000832384410452951	0.182422771915059	0.0583025585984322	0.063167974515113
Aka	2R	600	In3Rc	Perm	0.17072000226209	0.0236937397552412	0.563309660342908	0.00102925772906608	0.934406051426167	0.309221419977682	0.325191763130989
Aka	2R	600	In3RMo	1	0.267459197952802	0.132107597517234	0.403984833616805	0.0273023573520078	0.651053780735461	0.291417534505445	0.19471261851192
Aka	2R	600	In3RMo	2	0.645602391762996	0.474360420958634	0.78823771331681	0.175730133831014	0.944813319122842	0.613204232513634	0.231681861838401
Aka	2R	600	In3RMo	3	0.0427620364681922	0.00916561255465803	0.114615731047187	0.00036407264832688	0.414703798477663	0.0953782329809212	0.135523344123168
Aka	2R	600	In3RMo	Perm	0.282971711244869	0.0799023592967845	0.536379980804684	0.00455318011593898	0.784797981927165	0.324731472974888	0.262789417680474
Aka	2R	600	In3Rpayne	1	0.011292222470868	0.0024775313466748	0.0393049392765878	0.000130069259809467	0.144771426483554	0.0337284059933498	0.0557713434279457
Aka	2R	600	In3Rpayne	2	0.340548520218792	0.161190636542997	0.557697253512784	0.0234478698249816	0.855595095399038	0.37281961510512	0.255816161924208
Aka	2R	600	In3Rpayne	3	0.627466825561366	0.415747449221949	0.806568667666297	0.131103585714766	0.960282623231315	0.59345197890153	0.254404656229578
Aka	2R	600	In3Rpayne	Perm	0.197097851882244	0.0293552469149418	0.590640380266265	0.00112725753948209	0.927543576484263	0.326852585099414	0.329489046425252
Aka	2R	600	NC	1	0.0291673243837592	0.00754247880350916	0.073000181621857	0.000449861523550021	0.245291182664523	0.0602429402982383	0.0854392089684942
Aka	2R	600	NC	2	0.400730489733851	0.184161630363659	0.615673862211588	0.0194626556005542	0.873584900006018	0.415761151321369	0.265805754477508
Aka	2R	600	NC	3	0.530584826859793	0.31895705290445	0.74155522784288	0.0582939078147437	0.933216333563982	0.523995908380393	0.264894945344492
Aka	2R	600	NC	Perm	0.245476141530795	0.037685021824911	0.650507322443057	0.00122932149780507	0.956890514311434	0.356372829522265	0.338051502587049
Aka	2R	600	Year	1	0.933778204301966	0.840466127348086	0.967902351161578	0.668217456183934	0.995412410453637	0.886294619066678	0.138715146975012
Aka	2R	600	Year	2	0.0308220976368958	0.00619497254628903	0.102572721565932	0.000361834324189514	0.273377836468121	0.0797622923845029	0.131717577780649
Aka	2R	600	Year	3	0.0135462842901134	0.00260829483607184	0.0525159564469797	0.000208246062474111	0.125222467125897	0.0339430885488194	0.0440408987368499
Aka	2R	600	Year	Perm	0.156152137151028	0.0258782391693599	0.554037772041931	0.00094583265466119	0.948121952433113	0.310276550771058	0.326869216876782
Aka	2R	700	In2Lt	1	0.94425082438048	0.873539866622388	0.972395084859556	0.697184560943197	0.994421159795807	0.902625942291174	0.111316064269401
Aka	2R	700	In2Lt	2	0.0373161172222064	0.0110634225166218	0.100866670006663	0.000327590830311723	0.284144626873748	0.0777987984840947	0.10717244236187
Aka	2R	700	In2Lt	3	0.00835174484053155	0.00165845587392887	0.0245511888327663	6.78331188847832e-05	0.0670609606617542	0.0195752592247316	0.0342496997782434
Aka	2R	700	In2Lt	Perm	0.194737532303608	0.046816495511952	0.569095672270482	0.00133615920934042	0.926018703815547	0.320254993404162	0.315006358428061
Aka	2R	700	In2Rns	1	0.461801162944237	0.308252778657619	0.547422121157022	0.155259603527152	0.740665481653313	0.442068814726022	0.172341147705144
Aka	2R	700	In2Rns	2	0.21387813197588	0.0991721486078708	0.382420471428225	0.00902328434640083	0.632102764477708	0.260928802830016	0.20117931878718
Aka	2R	700	In2Rns	3	0.298351925835183	0.169669554178972	0.410506727788225	0.0284685355562805	0.591112006748745	0.297002382443961	0.16904823816326
Aka	2R	700	In2Rns	Perm	0.254628857837816	0.0674938880850027	0.518851095319226	0.00263511960703565	0.896202591741604	0.326235150535804	0.28646786348867
Aka	2R	700	In3Lp	1	0.733768277147253	0.64186241208631	0.795068578308258	0.511713751964985	0.894186782292295	0.717032750676382	0.122680038724829
Aka	2R	700	In3Lp	2	0.0381328532200546	0.00930089250208915	0.0966480479144957	0.000380249614191139	0.26619208322786	0.0731773909233282	0.0964223451392636
Aka	2R	700	In3Lp	3	0.205583275185707	0.137857965602413	0.275616796918679	0.0488456938098198	0.38438255564585	0.209789858400289	0.105298792742021
Aka	2R	700	In3Lp	Perm	0.245271001049337	0.0753397588703872	0.528699714728657	0.00283114768697992	0.849336155821944	0.324935588619194	0.280365284957618
Aka	2R	700	In3Rc	1	0.891627837037616	0.820774018336003	0.943131332926723	0.668792679201515	0.98608465463963	0.866724955050197	0.105968052939444
Aka	2R	700	In3Rc	2	0.0475895494248729	0.0104447328327504	0.104204059899074	0.000429175459890099	0.285462889234796	0.0803917232187183	0.100674574894607
Aka	2R	700	In3Rc	3	0.0362349209836478	0.014768389973852	0.0744556063202646	0.00141944225627792	0.160744709226873	0.0528833217310848	0.0530811538205389
Aka	2R	700	In3Rc	Perm	0.194712286140248	0.0297369220377098	0.607786962576	0.00126784912502437	0.946445575479648	0.326949146184326	0.330364928482109
Aka	2R	700	In3RMo	1	0.261987067185748	0.160028043325163	0.390528308081567	0.0309843155570615	0.609775989322633	0.285299853027913	0.183094571583305
Aka	2R	700	In3RMo	2	0.654058981994028	0.492937020480301	0.785512758140041	0.172289832538565	0.94654685492757	0.620168407386124	0.222656188087042
Aka	2R	700	In3RMo	3	0.0379037913841754	0.00887191514496786	0.10067783910073	0.000101288556971405	0.45160556084213	0.0945317395859631	0.154954310935575
Aka	2R	700	In3RMo	Perm	0.298245155697998	0.0941286435110693	0.55352528675667	0.00339054514378324	0.833446174509667	0.337489488259098	0.270943288142457
Aka	2R	700	In3Rpayne	1	0.0100813553573928	0.00258006899374561	0.0337828088977794	5.57229670357129e-05	0.101120971250046	0.0271555095213744	0.0414196997905983
Aka	2R	700	In3Rpayne	2	0.387821336437031	0.212939635070397	0.598081294778536	0.0190855404298646	0.827900352071955	0.408882806381469	0.251890012891368
Aka	2R	700	In3Rpayne	3	0.586174441616668	0.375700463936343	0.770363335634237	0.15171847242711	0.95308870628362	0.563961684097157	0.252886293479665
Aka	2R	700	In3Rpayne	Perm	0.239918987625355	0.0400113423277809	0.65446033753298	0.00126064097222795	0.945608496523876	0.352780919821678	0.335714862048124
Aka	2R	700	NC	1	0.0298969054366306	0.00583735514451517	0.0656027255797668	0.000196265225780261	0.205417700228714	0.0525199425773022	0.0688823834057957
Aka	2R	700	NC	2	0.355746494237215	0.174979232890593	0.563870530500723	0.046344826009095	0.85849549777761	0.389056793794981	0.256888256845057
Aka	2R	700	NC	3	0.589068569333196	0.37853930086114	0.770124164559026	0.081959383786906	0.913879797944443	0.558423263627717	0.256852147868237
Aka	2R	700	NC	Perm	0.179523046560589	0.0263842216686881	0.614708811741902	0.000859421783028214	0.937579447101729	0.326543107444755	0.337326767140562
Aka	2R	700	Year	1	0.934173466472235	0.872052531891211	0.970674502734941	0.729162525675656	0.993311972268173	0.903032995619914	0.0950970630223395
Aka	2R	700	Year	2	0.0357756619685446	0.00793262940760195	0.0799766498046775	0.000576249690003767	0.264801480154835	0.0667740311826622	0.0915261783451398
Aka	2R	700	Year	3	0.0170334337038466	0.00462452400277099	0.0409393823050052	0.000125573927393538	0.10407898109733	0.0301929731974239	0.0382014889278954
Aka	2R	700	Year	Perm	0.194882322340872	0.0313670155108412	0.592737530307974	0.00112431272524007	0.954763305689135	0.324888892748281	0.331793401380125
Aka	2R	800	In2Lt	1	0.952319154415426	0.894970679950784	0.978905457009475	0.753356890399612	0.996035654443899	0.922569678151124	0.0890856701489247
Aka	2R	800	In2Lt	2	0.0322268194870482	0.00667330245402719	0.07588500700208	0.000163608498689651	0.234479745758114	0.0601462356687203	0.0801693275960014
Aka	2R	800	In2Lt	3	0.00495525566668278	0.00132086219024704	0.0194391160719028	9.77201111037139e-05	0.0656634208723532	0.017284086180156	0.0323513297490183
Aka	2R	800	In2Lt	Perm	0.229458890593391	0.0564433801884142	0.590649175826079	0.00165876040057265	0.909925457823173	0.336254683842811	0.31315973737979
Aka	2R	800	In2Rns	1	0.431399271025568	0.319545677665393	0.535149905749693	0.178871663810138	0.692774205247847	0.42670726384955	0.154995532275126
Aka	2R	800	In2Rns	2	0.262264150485116	0.120272755140523	0.39082464266298	0.0118419600361351	0.625571649216965	0.282036394188803	0.190187975694565
Aka	2R	800	In2Rns	3	0.281850798630915	0.155994593526748	0.404747472057171	0.0532862477052382	0.578541224362807	0.291256341961647	0.164366301909048
Aka	2R	800	In2Rns	Perm	0.296965275927349	0.0914859909335595	0.543881411999286	0.00408443770975968	0.915646797251081	0.346354883743298	0.28805269265651
Aka	2R	800	In3Lp	1	0.732535423575259	0.671438969918366	0.80739833967456	0.524951054043235	0.879935150662315	0.727908305341655	0.110703387484944
Aka	2R	800	In3Lp	2	0.0215753031582293	0.00376640314021417	0.077122595658389	8.87245355540911e-05	0.190752903614471	0.0537338379914172	0.0762426349776722
Aka	2R	800	In3Lp	3	0.206614043054539	0.155226950629515	0.271345136280688	0.0740128571257638	0.387187838681411	0.218357856666928	0.0990571483762547
Aka	2R	800	In3Lp	Perm	0.266324067166746	0.0710531189724109	0.562463213298507	0.00233015790066094	0.863691558259296	0.335639170121782	0.288332438533645
Aka	2R	800	In3Rc	1	0.888093298635579	0.82138884616081	0.938677518311142	0.698561480226812	0.982574861785936	0.868314182277846	0.09415324869656
Aka	2R	800	In3Rc	2	0.0487170573287363	0.010795490580049	0.123348424838479	0.000413373168093278	0.270212375435191	0.0822427808039566	0.090781607366472
Aka	2R	800	In3Rc	3	0.0348634197729345	0.0121399982990018	0.0709171611676797	0.000781894874925435	0.150297231814117	0.0494430369181978	0.0492666699017238
Aka	2R	800	In3Rc	Perm	0.207151229764818	0.023333206016662	0.580533063186783	0.00048740366213629	0.940435191073266	0.329557601091815	0.331287027407057
Aka	2R	800	In3RMo	1	0.244146320390441	0.132513415355296	0.364465312183094	0.0384316728957402	0.570030576334551	0.260494071849836	0.167215515459285
Aka	2R	800	In3RMo	2	0.703941583555921	0.529687802010971	0.811599463503887	0.240957564971855	0.944961257518402	0.660592857138633	0.20094666249446
Aka	2R	800	In3RMo	3	0.0315808553585529	0.00841059497188929	0.0968201987453486	0.000472207397543462	0.31791543660728	0.0789130710115312	0.115347557987872
Aka	2R	800	In3RMo	Perm	0.315911120341171	0.0786748586716784	0.548675336709118	0.00205190670130309	0.837324884350233	0.342179560485831	0.275930183964367
Aka	2R	800	In3Rpayne	1	0.0113033754994963	0.00213356900031976	0.033165023615012	0.000148039052546696	0.0981193894776667	0.0248236407995506	0.0356755075542259
Aka	2R	800	In3Rpayne	2	0.351624882987252	0.192670555402344	0.561364805664347	0.0478386980360899	0.915529692321968	0.388468913265437	0.258026090383027
Aka	2R	800	In3Rpayne	3	0.627341064259553	0.414253317151058	0.787049014312848	0.0754023963258959	0.939548380868989	0.586707445935013	0.258589679670204
Aka	2R	800	In3Rpayne	Perm	0.169655620115492	0.0254369320201145	0.586244723637555	0.00121531400443623	0.930730526842054	0.311169023272881	0.326950954471788
Aka	2R	800	NC	1	0.0217200995704909	0.00527801186641082	0.0580153725208956	0.000367407950951496	0.15636209118207	0.0410485204690957	0.0493289328389
Aka	2R	800	NC	2	0.400465275899765	0.225946955167492	0.590932185663211	0.013268299651097	0.799352018155717	0.41122563526233	0.24160512161168
Aka	2R	800	NC	3	0.553065876817957	0.355272164937437	0.737356995257361	0.138140051730184	0.962508584683591	0.547725844268574	0.248739213824905
Aka	2R	800	NC	Perm	0.229022256158525	0.0368630808407338	0.640066211498598	0.00166543930897979	0.944920606207698	0.349235809624521	0.333759206098213
Aka	2R	800	Year	1	0.927438180057455	0.872811476235355	0.969129576822544	0.751639956138433	0.993390239937023	0.90726851844908	0.0817225490884257
Aka	2R	800	Year	2	0.0355845221102607	0.00834946945917504	0.100689911282394	0.0002312177334418	0.230438284933597	0.0661136402637029	0.0792332211377629
Aka	2R	800	Year	3	0.0149656154233523	0.00343616496448495	0.0368306817724099	0.000299311294128229	0.0915427477449538	0.0266178412872177	0.0322745510544764
Aka	2R	800	Year	Perm	0.216768162872242	0.0248765718205805	0.594593724593991	0.00131985005317147	0.953476988135132	0.331795752974075	0.332885136034024
Aka	2R	900	In2Lt	1	0.944790979093396	0.887506637720606	0.973998638865961	0.784539881209117	0.995712258918792	0.920054673711421	0.0850537516653953
Aka	2R	900	In2Lt	2	0.0437399730964086	0.0115449939594405	0.0843917161720936	0.000433376528896116	0.208231253685212	0.0653407983889585	0.0803733648439384
Aka	2R	900	In2Lt	3	0.00598543865613175	0.00134903157494688	0.0169152401200287	6.18191285660976e-05	0.0559203070193672	0.0146045278996199	0.0241878241453872
Aka	2R	900	In2Lt	Perm	0.191509903996589	0.0499433008806389	0.599013452343005	0.00220421709466994	0.916799508472574	0.330505503176928	0.322574959572378
Aka	2R	900	In2Rns	1	0.460871307994202	0.366275333516135	0.543967658239834	0.187692270300022	0.646522678308206	0.446836747829844	0.135837466003129
Aka	2R	900	In2Rns	2	0.255369171236257	0.135870589944806	0.375412760308185	0.025128679912906	0.563820701102801	0.267767094435369	0.168008143135755
Aka	2R	900	In2Rns	3	0.284534460306066	0.196519943873669	0.376820337532228	0.0429655576200091	0.508989078708301	0.285396157734786	0.137333587816891
Aka	2R	900	In2Rns	Perm	0.287446200912375	0.0790027121655654	0.557845240681911	0.00387813573126231	0.941238491531025	0.350634542992037	0.297651058496992
Aka	2R	900	In3Lp	1	0.744975741393547	0.67252396993027	0.801044995272242	0.57399611089486	0.87807247392027	0.733986997973913	0.100288588960033
Aka	2R	900	In3Lp	2	0.0175029022512425	0.00408536344385921	0.0640988325770399	0.000125098710682145	0.215414375719203	0.0486245030186029	0.0741113967874081
Aka	2R	900	In3Lp	3	0.213138502438863	0.158784792779906	0.269458749825546	0.0747029367476409	0.371194646871583	0.217388499007484	0.0936020535050759
Aka	2R	900	In3Lp	Perm	0.248888668830026	0.0777707141690028	0.590898892412207	0.00312446648783956	0.863332704746758	0.337610985411956	0.290220763007878
Aka	2R	900	In3Rc	1	0.912472765263245	0.838501248566837	0.951117722085074	0.681380344738878	0.984419544335648	0.882212907215802	0.0971633668840428
Aka	2R	900	In3Rc	2	0.0308660721261752	0.0071652278373299	0.105112059633291	0.000291640151861188	0.265551157427653	0.0696653695742167	0.0888989672845519
Aka	2R	900	In3Rc	3	0.0397984129867885	0.0160537557955798	0.0659858949730405	0.00111149163907344	0.136620653248789	0.0481217232099808	0.0434378032279844
Aka	2R	900	In3Rc	Perm	0.243349121523558	0.0258727432376544	0.60029293351171	0.00123599574639159	0.958037290270517	0.334913573800374	0.329505900293846
Aka	2R	900	In3RMo	1	0.278831964657146	0.168290297138368	0.379734950010579	0.0335919683478552	0.53493288995481	0.282178015798651	0.160838658368481
Aka	2R	900	In3RMo	2	0.663332518720515	0.552167871400927	0.786811834118708	0.317332022165249	0.949631828147498	0.65457147096492	0.193852247143605
Aka	2R	900	In3RMo	3	0.020577564816384	0.0041000328057037	0.0651240696087431	0.000132056973588066	0.271411650214522	0.0632505132364286	0.118886444197549
Aka	2R	900	In3RMo	Perm	0.327130050807865	0.0724951232597456	0.573354495671113	0.00238294350182059	0.838036951634588	0.348745966861794	0.279205023867747
Aka	2R	900	In3Rpayne	1	0.00951945632027206	0.00240534958201394	0.0312235618955434	5.41393715272595e-05	0.09779881939644	0.0239209027835994	0.0359768862609701
Aka	2R	900	In3Rpayne	2	0.363585427553363	0.22578932604711	0.529238563333269	0.0383802019371432	0.777858728705803	0.38141511677528	0.220832395236858
Aka	2R	900	In3Rpayne	3	0.618258934763478	0.440088098873373	0.743114068355168	0.20942836885217	0.949435015925377	0.594663980441121	0.222665398488179
Aka	2R	900	In3Rpayne	Perm	0.188369245109535	0.0263812001020478	0.62879597729111	0.00132348398121233	0.932997613779388	0.324780690835356	0.334755105823074
Aka	2R	900	NC	1	0.0280315016427003	0.0105439552678417	0.0566206563465718	0.000559650233032522	0.120456592390369	0.0404377054319991	0.0421789335421448
Aka	2R	900	NC	2	0.401399159933173	0.229736342229357	0.552898565818787	0.0670688449136729	0.839382876178751	0.410918314966371	0.224450233209223
Aka	2R	900	NC	3	0.557544100599426	0.41278648604191	0.718884999979522	0.111918633425445	0.866656357798909	0.54864397960163	0.222996422020449
Aka	2R	900	NC	Perm	0.249658046962927	0.0313845010888176	0.591249760261782	0.000756433806826619	0.96026224232993	0.34199972621973	0.328754037499491
Aka	2R	900	Year	1	0.952662288325122	0.890138381706633	0.979106870953524	0.743962559866068	0.993843786331549	0.920032696530905	0.0837883528669543
Aka	2R	900	Year	2	0.0195456211010224	0.00366829452802558	0.0785530452397575	0.000219412633410746	0.227878278512818	0.0556287095027534	0.0779968363128583
Aka	2R	900	Year	3	0.0145677497199014	0.0039234373131285	0.0327506591018421	0.000125846809963256	0.0838046489345715	0.0243385939663416	0.0293911155722605
Aka	2R	900	Year	Perm	0.236486933275629	0.0229375214335692	0.592054034353292	0.000877402048442215	0.971671229521998	0.335540085096175	0.334144466560041
Aka	2R	1000	In2Lt	1	0.959590233990623	0.899139684812403	0.98597996627387	0.800200750285183	0.996849320089486	0.931548317972842	0.0772724981234233
Aka	2R	1000	In2Lt	2	0.0255388344346414	0.00354332488953393	0.0791958362756984	0.000107248928243688	0.196767499380656	0.0559464708953873	0.07478371512969
Aka	2R	1000	In2Lt	3	0.00503105648063539	0.00124923927136426	0.0153825610867743	5.19084431558697e-05	0.0462153476829329	0.0125052111317702	0.0190221696649272
Aka	2R	1000	In2Lt	Perm	0.2736513539601	0.0723838648746747	0.666421731288755	0.00314987728495643	0.92459177410471	0.370822354737421	0.320785891912909
Aka	2R	1000	In2Rns	1	0.419146935605748	0.346335602621368	0.511738773638918	0.223483931042891	0.672205056203413	0.430157401229513	0.137521599695465
Aka	2R	1000	In2Rns	2	0.265851076964408	0.140031076053549	0.389557529184383	0.0234050274160496	0.60907146814765	0.275696959335398	0.1670189021856
Aka	2R	1000	In2Rns	3	0.283016159609224	0.195458272560348	0.383433792499354	0.0631238117998105	0.552064602935564	0.29414563943509	0.144492529721578
Aka	2R	1000	In2Rns	Perm	0.271656555313332	0.0687588677393439	0.508262433778647	0.00317635231688735	0.922998911389866	0.33050396957508	0.286771569074529
Aka	2R	1000	In3Lp	1	0.741141417401321	0.679042137092525	0.797356143241562	0.564213517744447	0.871330517438851	0.733459604473507	0.090386645904175
Aka	2R	1000	In3Lp	2	0.0185047992292121	0.00249518229321919	0.0596954853116549	0.000183341343373053	0.161799088305822	0.042569399814332	0.0592171969911761
Aka	2R	1000	In3Lp	3	0.224722831052194	0.171978763625059	0.279573949523463	0.0917714473234232	0.355181776066345	0.223970995712161	0.0847373294351098
Aka	2R	1000	In3Lp	Perm	0.285782618626058	0.0753128585435601	0.607368573666603	0.00325685930633953	0.880234752326312	0.350300366160982	0.298415843486206
Aka	2R	1000	In3Rc	1	0.898007018528839	0.839399969022299	0.944847311853597	0.729128105452335	0.985741138684591	0.881749308488692	0.092295255869635
Aka	2R	1000	In3Rc	2	0.0466079590511208	0.0091504307650812	0.103009935695532	0.000529888801846149	0.202320434698991	0.072480704986796	0.0871525122282538
Aka	2R	1000	In3Rc	3	0.0377343168374072	0.0154263976554924	0.0659330873594368	0.00092817705094739	0.121618823782	0.0457699865245118	0.0392465716881032
Aka	2R	1000	In3Rc	Perm	0.34535292468033	0.0353873271178434	0.625043177312204	0.00179704394701312	0.959270439442771	0.369236292622962	0.332282489249097
Aka	2R	1000	In3RMo	1	0.24020279260937	0.15419547191001	0.352357706554119	0.0724209348699036	0.519500077635482	0.262161356185576	0.148055645377908
Aka	2R	1000	In3RMo	2	0.703935816549236	0.581261881366421	0.812985505869826	0.346877629554495	0.922272992644011	0.682266096780928	0.175052698880414
Aka	2R	1000	In3RMo	3	0.0170360944391611	0.00468831738592271	0.0608030662264056	0.000415049841153953	0.257112565392414	0.0555725470334961	0.100042540294177
Aka	2R	1000	In3RMo	Perm	0.279999359920151	0.0558173811188961	0.556512252898578	0.00182051183345993	0.809943133091786	0.327136156050718	0.27570230973983
Aka	2R	1000	In3Rpayne	1	0.00852943604427417	0.00181502928416956	0.0263355431740399	8.53799728126277e-05	0.0694751073308502	0.0202215659982836	0.0326973707706881
Aka	2R	1000	In3Rpayne	2	0.363877429811083	0.233130589918332	0.512792894616458	0.0341423746201149	0.783766582750971	0.386118674717139	0.212934767412498
Aka	2R	1000	In3Rpayne	3	0.60905917048831	0.465157306594008	0.740617265043999	0.198095979747525	0.953777218855326	0.593659759284578	0.217374795801087
Aka	2R	1000	In3Rpayne	Perm	0.190206307250788	0.0285344090620797	0.578489293591582	0.00189475107439219	0.912640001863742	0.31353927463619	0.316983319263826
Aka	2R	1000	NC	1	0.0156828309509032	0.00436660040679217	0.0463579184087039	0.000162623408023623	0.131764902017997	0.0354674332340974	0.0476667907166325
Aka	2R	1000	NC	2	0.384218432367089	0.261366155652417	0.544409217206304	0.0589588363556626	0.825029172691463	0.406612179216665	0.216055584356526
Aka	2R	1000	NC	3	0.571020623655933	0.429093904074688	0.693948009840784	0.15270392744886	0.891689513299531	0.557920387549237	0.213053915824505
Aka	2R	1000	NC	Perm	0.173468328903114	0.0262798631772782	0.554231560227299	0.000827473702037163	0.944219700201238	0.312221994097446	0.322639599364598
Aka	2R	1000	Year	1	0.936758058885539	0.886949013081223	0.973498135774737	0.793235675543089	0.994017959765645	0.92051705418459	0.0796428460281091
Aka	2R	1000	Year	2	0.0362335294524402	0.00626684807921179	0.0813937439960919	0.000284820274138665	0.161391036376644	0.0568768408637061	0.0753264238050748
Aka	2R	1000	Year	3	0.0142777848514743	0.00415569019659122	0.0311079927549125	0.000288073899626215	0.0735341852085102	0.022606104951704	0.0257336063646837
Aka	2R	1000	Year	Perm	0.340623062433687	0.0364984030580615	0.615551634617028	0.00131621921725895	0.963309837225574	0.370538135585113	0.334044120464758
Aka	2R	2000	In2Lt	1	0.957475730549299	0.924283591343321	0.982430009529311	0.836276359634985	0.995915294349138	0.943335622202721	0.0558996763775447
Aka	2R	2000	In2Lt	2	0.0381255937048804	0.0124760432871424	0.0694985140782964	0.000458824037064758	0.159825863744631	0.0501399398781621	0.0551816080934537
Aka	2R	2000	In2Lt	3	0.00286261331290652	0.00063449280107721	0.00773853995917393	2.10433697804674e-05	0.0244374027249398	0.00652443791911648	0.00956615126899555
Aka	2R	2000	In2Lt	Perm	0.253779468836294	0.0655485768743091	0.653683357556777	0.0023357096558599	0.916597028493125	0.356469823559563	0.320156117327087
Aka	2R	2000	In2Rns	1	0.459015841735878	0.399510284758518	0.522144117759451	0.274333664132144	0.621749669250446	0.457348720191064	0.0988896909243663
Aka	2R	2000	In2Rns	2	0.255740099166166	0.176556568128224	0.328024094874724	0.0734886375527375	0.482404830946798	0.25710675253484	0.122328969747226
Aka	2R	2000	In2Rns	3	0.28468752600137	0.221066687902797	0.352324499454365	0.113395471301322	0.440003790714212	0.285544527274095	0.098676827059314
Aka	2R	2000	In2Rns	Perm	0.261974209145094	0.0704667725790486	0.473045131206534	0.00152471417168775	0.944846767131748	0.315800940558577	0.280385263937845
Aka	2R	2000	In3Lp	1	0.758695758328797	0.719155880559447	0.798303177527692	0.652758389328376	0.849069692424845	0.754914823119805	0.0648106995149717
Aka	2R	2000	In3Lp	2	0.0104363426562907	0.00163672101400897	0.0308666299043197	5.29016381755766e-05	0.088599398951455	0.0238349469764639	0.0369510955299428
Aka	2R	2000	In3Lp	3	0.217828674833574	0.184397642483671	0.263553162857315	0.12934469382	0.325170903087412	0.221250229903731	0.0618739132881906
Aka	2R	2000	In3Lp	Perm	0.242998992006085	0.0705232486684122	0.593701440906651	0.00407336144965743	0.886713766949291	0.3421631164424	0.296831468447738
Aka	2R	2000	In3Rc	1	0.917486359962471	0.87852848217907	0.944508219598917	0.791360533597536	0.981664410418727	0.90483950703123	0.0582758763447747
Aka	2R	2000	In3Rc	2	0.0310346959952279	0.0124612245118156	0.0698373409961414	0.000755145865832007	0.161352457847529	0.0502955477347309	0.053520148133186
Aka	2R	2000	In3Rc	3	0.0393745081886888	0.0223788327117617	0.0622173014591949	0.0064625501334266	0.1004508469743	0.0448649452340392	0.0306387081181015
Aka	2R	2000	In3Rc	Perm	0.307629504970357	0.026541194238069	0.57986487084629	0.000820535650194214	0.962017174010705	0.343027914305029	0.326203435788083
Aka	2R	2000	In3RMo	1	0.276373492505072	0.203186997994536	0.343277670623485	0.0983750544923634	0.482432600629149	0.276708736956707	0.114490429652973
Aka	2R	2000	In3RMo	2	0.706769228445953	0.629349274645014	0.785017555048651	0.492264916138413	0.881141476941849	0.697262964620272	0.126302306108337
Aka	2R	2000	In3RMo	3	0.00879330884254579	0.00204269051220078	0.0268992334974994	8.4380806455658e-05	0.108366406086923	0.0260282984230213	0.0515825297370248
Aka	2R	2000	In3RMo	Perm	0.27221122707854	0.0348699840369933	0.528246138240572	0.00143034434717186	0.777571008361903	0.306923722785433	0.26935674203035
Aka	2R	2000	In3Rpayne	1	0.00464692678253541	0.000878034322798097	0.0147957680931494	2.79980095577925e-05	0.0389940365866583	0.0109856399972264	0.0163474181870055
Aka	2R	2000	In3Rpayne	2	0.371833631120298	0.269128015076322	0.474712101920756	0.135557572463133	0.663247581841239	0.382869436887105	0.166615142416915
Aka	2R	2000	In3Rpayne	3	0.618141687626387	0.519870724232949	0.726640553782881	0.329538158565207	0.846850187833132	0.606144923115668	0.166766654051428
Aka	2R	2000	In3Rpayne	Perm	0.232467828607335	0.0315005734112108	0.593767804049896	0.00211573952404172	0.939296471626214	0.329000816760648	0.315411531166866
Aka	2R	2000	NC	1	0.024434332731603	0.00992302384709877	0.0464405584106732	0.000557313546495469	0.0979335750324921	0.0328001816179453	0.0315050750526725
Aka	2R	2000	NC	2	0.392534497897485	0.306501851212012	0.500415358603846	0.151899884515243	0.670037544077844	0.4040529123625	0.15892448886253
Aka	2R	2000	NC	3	0.565072883098667	0.458397158298626	0.662818929904626	0.286881984591122	0.82548692272416	0.563146906019555	0.158350051845798
Aka	2R	2000	NC	Perm	0.200128473315401	0.0171546584105524	0.566219820301692	0.000521511317735381	0.926004017491054	0.319513288679102	0.322042484595194
Aka	2R	2000	Year	1	0.958397084033019	0.92453337119644	0.978470515510808	0.848299313496687	0.994498099571479	0.944484592725425	0.0471867326713295
Aka	2R	2000	Year	2	0.0187319415988447	0.00642058429839942	0.0459016805910184	0.000466253740547642	0.129986067768561	0.0359738027385149	0.0444035463189617
Aka	2R	2000	Year	3	0.0143955941388551	0.00518979877185089	0.028976077312864	0.000450547619783815	0.0522073227190633	0.01954160453606	0.019208784674677
Aka	2R	2000	Year	Perm	0.329826004085862	0.0200899911334347	0.573802826828117	0.000608070618504598	0.966037888892219	0.344629018898278	0.328079362219557
Aka	2R	3000	In2Lt	1	0.964026245452015	0.931723273264887	0.982462048950016	0.887790542409789	0.997134483026825	0.954787675125503	0.0351252208405973
Aka	2R	3000	In2Lt	2	0.0323874807938573	0.0136654451122302	0.0617210278100536	0.00110862223736113	0.107143729683547	0.0408797117386242	0.0341018548851641
Aka	2R	3000	In2Lt	3	0.0019242729859706	0.000277769443723197	0.00649259172093555	1.54858363005814e-05	0.0157888562880738	0.00433261313587255	0.00575132866293661
Aka	2R	3000	In2Lt	Perm	0.211870969495638	0.0674644162132319	0.568663474395579	0.00253794505417748	0.896606354915717	0.325432848264319	0.303844780031141
Aka	2R	3000	In2Rns	1	0.456200120561537	0.400078086547781	0.502516706845773	0.326436788786358	0.572241658577884	0.451953226606677	0.0742841091421014
Aka	2R	3000	In2Rns	2	0.25899842876278	0.186512605837417	0.331460234398403	0.103442507487164	0.422876409176656	0.261849068645211	0.0993065248348762
Aka	2R	3000	In2Rns	3	0.288252181016297	0.227765385316472	0.339996925998737	0.146186175547126	0.440423242638101	0.286197704748112	0.0877684182120211
Aka	2R	3000	In2Rns	Perm	0.262420883783087	0.0772278656098813	0.490552241322724	0.00287680348449928	0.962848668244578	0.327346990699487	0.290692874006161
Aka	2R	3000	In3Lp	1	0.763940018494355	0.72444754573182	0.792156634365399	0.680973429938949	0.841611790494724	0.759818674789552	0.0487518670072601
Aka	2R	3000	In3Lp	2	0.00673394410641217	0.00157641323845452	0.0176891391675305	5.13530135060939e-05	0.0543627218430937	0.0141832169115296	0.0194239150763445
Aka	2R	3000	In3Lp	3	0.221269301602265	0.19498436888428	0.262690191210159	0.14123196186452	0.310367179984516	0.225998108298918	0.0490943529802882
Aka	2R	3000	In3Lp	Perm	0.217582281648431	0.0623819583043739	0.551279357288811	0.00364627936853639	0.861652646436227	0.319745966629286	0.289920065410971
Aka	2R	3000	In3Rc	1	0.918902365921174	0.88788870349173	0.94459784151679	0.828463992727775	0.973278909623572	0.912263066601579	0.0461388416453839
Aka	2R	3000	In3Rc	2	0.0356218203386282	0.0123684577308159	0.0674831353542285	0.00101594124624028	0.111152925386034	0.0443420798959235	0.0384507764891949
Aka	2R	3000	In3Rc	3	0.0389297691274376	0.0238516605694303	0.0575731941350011	0.00912540359838239	0.0967046320440707	0.0433948535024974	0.0262039793371119
Aka	2R	3000	In3Rc	Perm	0.313602357128047	0.0203990133204436	0.565735027006711	0.00087318737990893	0.960802499705905	0.33507081302826	0.322868833416634
Aka	2R	3000	In3RMo	1	0.261756622160999	0.204447456115597	0.329660232874684	0.139461564741846	0.407809550164193	0.267259151352592	0.0839311826014231
Aka	2R	3000	In3RMo	2	0.720480751221637	0.649109476209995	0.779594454191891	0.573987846771004	0.855786254305875	0.715694489903875	0.0889331791230119
Aka	2R	3000	In3RMo	3	0.00714281054993403	0.00134826885666087	0.0212767940978655	4.36235291950315e-05	0.0654449364293127	0.0170463587435335	0.0278122483026055
Aka	2R	3000	In3RMo	Perm	0.344108883669721	0.047862692957828	0.565625230083141	0.000881794903390056	0.791758897631141	0.342456564525403	0.275155019572814
Aka	2R	3000	In3Rpayne	1	0.00297019121867037	0.000857289505956296	0.00879730143960214	3.44933903099379e-05	0.0292607097217621	0.00729325515165434	0.0113499403796341
Aka	2R	3000	In3Rpayne	2	0.36521993463475	0.283167154552229	0.475292103405695	0.167177687456651	0.604026955285971	0.377857864467317	0.136787593481162
Aka	2R	3000	In3Rpayne	3	0.620833321072082	0.520635255698293	0.708381628128759	0.391233650287688	0.825498699757855	0.614848880381029	0.135957874352051
Aka	2R	3000	In3Rpayne	Perm	0.256401450548833	0.035248045194786	0.584611139628352	0.00230339688817353	0.925064500122821	0.337712876078972	0.315896685132508
Aka	2R	3000	NC	1	0.022681772728037	0.00938349376929104	0.0380576305082468	0.000684545777383266	0.0695219732104529	0.0265013982107438	0.0218938295062115
Aka	2R	3000	NC	2	0.412597332515959	0.310365722597812	0.498568974569503	0.19765906790753	0.641445688690321	0.410960107210153	0.137972739912139
Aka	2R	3000	NC	3	0.569954827202838	0.47772634210359	0.660802088874732	0.345361192939811	0.777177232438683	0.562538494579104	0.13899048969403
Aka	2R	3000	NC	Perm	0.264540996542256	0.0218756325363668	0.593225684947381	0.000712304631171844	0.95255393338361	0.33095790616578	0.326420457625783
Aka	2R	3000	Year	1	0.961076050248238	0.934750160413766	0.977650798653926	0.887091410978012	0.993711520709434	0.952515917378557	0.0355979467902807
Aka	2R	3000	Year	2	0.0202423091095469	0.00481005724376108	0.0455567082376439	0.000240666623657463	0.0847784870324146	0.0295281767906066	0.0306298031339126
Aka	2R	3000	Year	3	0.013231455313315	0.00554749119245023	0.0248344973403263	0.00066260936864447	0.0516030784824428	0.0179559058308368	0.0161806536920175
Aka	2R	3000	Year	Perm	0.330881152340244	0.0177979876628615	0.54640134253418	0.000701523853902941	0.963937220020868	0.332539874026213	0.321460064374815
Aka	2R	4000	In2Lt	1	0.966654210104804	0.942637323807315	0.980713172343162	0.910240611240765	0.993579315389643	0.959897417290381	0.0275683741381794
Aka	2R	4000	In2Lt	2	0.0315266937227456	0.0164382171046527	0.0539707974310088	0.00344227390174385	0.0872763734633242	0.037343274496711	0.0273274355441525
Aka	2R	4000	In2Lt	3	0.00148628388014273	0.000260054263295703	0.00326211922793632	1.85479343569043e-05	0.00983368168417496	0.00275930821290811	0.00412600755537283
Aka	2R	4000	In2Lt	Perm	0.237543253922435	0.066467535885011	0.592052427306811	0.00223721051347462	0.89517564109805	0.34129054307742	0.308184931529391
Aka	2R	4000	In2Rns	1	0.457640289731586	0.406956585330567	0.4973253189979	0.365617741467638	0.547711231130995	0.452123613803498	0.0611438310073946
Aka	2R	4000	In2Rns	2	0.255429530865613	0.203049382406532	0.310232604078355	0.131829705721741	0.406095551085013	0.259338215479939	0.0796428364041198
Aka	2R	4000	In2Rns	3	0.284173923823503	0.240160824482416	0.332373127986829	0.188203607477141	0.409734388352225	0.288538170716563	0.0689010881197722
Aka	2R	4000	In2Rns	Perm	0.266178022563873	0.0815207446714193	0.500901625916954	0.00100108586847524	0.970045226571172	0.340856953223347	0.301678233579556
Aka	2R	4000	In3Lp	1	0.765645383531984	0.73724679318341	0.79104276348844	0.698930352939239	0.825057772765289	0.76374332259471	0.0394848555581211
Aka	2R	4000	In3Lp	2	0.00486143641477429	0.00120686960897966	0.0132785401555029	4.20311430198659e-05	0.0374683782387772	0.00978891558037813	0.0128554714061036
Aka	2R	4000	In3Lp	3	0.225875423616051	0.199560219029709	0.24910748908845	0.168737374932183	0.287458729262956	0.226467761824912	0.0381051149300003
Aka	2R	4000	In3Lp	Perm	0.224597425461576	0.0677909215066658	0.574439235775001	0.00281167388817794	0.879693644373932	0.335760192519818	0.299352591903336
Aka	2R	4000	In3Rc	1	0.920106407909422	0.895223774807675	0.941036263357496	0.84346416024343	0.960460945695275	0.915439555894478	0.0348947018191816
Aka	2R	4000	In3Rc	2	0.0392160841069909	0.0212739163169808	0.0561156406853552	0.00322609524066883	0.0968249773251005	0.0426530850719726	0.0317158312838687
Aka	2R	4000	In3Rc	3	0.0409344922828076	0.0289367617452231	0.0539984117292416	0.0132114443693717	0.0746049373935506	0.0419073590335494	0.0184138657697694
Aka	2R	4000	In3Rc	Perm	0.343710410276748	0.0194676180276015	0.553782744456891	0.000712550268300386	0.948386476568839	0.338369764975153	0.319325490829067
Aka	2R	4000	In3RMo	1	0.258007241707645	0.219281596695744	0.312952458073303	0.160263237777742	0.371788121381578	0.264165245199574	0.06655501714536
Aka	2R	4000	In3RMo	2	0.730466189900198	0.675693022149126	0.772936305672346	0.615221191023261	0.831139112215753	0.725725346629691	0.0676331873608647
Aka	2R	4000	In3RMo	3	0.00527427397650025	0.00123121774556545	0.0138993421165757	4.47858387906066e-05	0.0313779898523518	0.0101094081707359	0.0146584978291913
Aka	2R	4000	In3RMo	Perm	0.366254070628654	0.0336180390565896	0.569568388889502	0.00144067338522543	0.818892586995801	0.346106017247113	0.279687395717339
Aka	2R	4000	In3Rpayne	1	0.00210271326374426	0.00055012412492817	0.00647030549726265	3.58910350278548e-05	0.0197262175709782	0.00495252122568482	0.00734175579885247
Aka	2R	4000	In3Rpayne	2	0.369936113989431	0.301663876633809	0.461610004264052	0.219841912720767	0.571768556417137	0.382525134267743	0.109467336364704
Aka	2R	4000	In3Rpayne	3	0.624948411208311	0.531729180020317	0.694966456230667	0.425191451962941	0.774839948189547	0.612522344506572	0.110237290175207
Aka	2R	4000	In3Rpayne	Perm	0.230607027161495	0.0232099143023477	0.56215200259942	0.00106424361943674	0.90298694219458	0.316350216147936	0.313218323091622
Aka	2R	4000	NC	1	0.0228531889613187	0.0102488188450459	0.0359513543075274	0.00308104953430301	0.0559586691331313	0.0246826099916198	0.0173645575630933
Aka	2R	4000	NC	2	0.416647945134494	0.31949362356517	0.483127233096562	0.230454364900722	0.56912791629723	0.405620163972761	0.107990945061147
Aka	2R	4000	NC	3	0.566394355061512	0.493391244069547	0.653893721921092	0.411306820695345	0.745441598687738	0.569697226035619	0.1081574020023
Aka	2R	4000	NC	Perm	0.313298893094656	0.023098102666546	0.551057528461785	0.00154951356317672	0.954136323872715	0.336032693088636	0.315285467997345
Aka	2R	4000	Year	1	0.960730103918361	0.942454195311799	0.975574523177521	0.901606471438353	0.987831859721398	0.956224018816222	0.0267374331977216
Aka	2R	4000	Year	2	0.0227707900498332	0.00905199664676546	0.0374086725927312	0.000811589464243967	0.0719385328330171	0.0273288217615069	0.0249271093722878
Aka	2R	4000	Year	3	0.0149606134153323	0.00821414322120417	0.0233698053384328	0.00159589888790648	0.036704594631879	0.0164471594222711	0.0107680983900706
Aka	2R	4000	Year	Perm	0.36309953203308	0.0194531775471706	0.557273648610469	0.000782413268928726	0.965291039939377	0.339791811856362	0.322177218936513
Aka	2R	5000	In2Lt	1	0.966143867874795	0.951890541807473	0.979728138026286	0.912565995266793	0.99392225102642	0.962193077304951	0.024197254733334
Aka	2R	5000	In2Lt	2	0.0319820624068132	0.0168791704431612	0.0458925628985031	0.00374263782765188	0.0830815575657132	0.0353328590371631	0.0241153182046367
Aka	2R	5000	In2Lt	3	0.00108905761497627	0.000266529012103072	0.00310408027489893	9.535915455639e-06	0.0100255657946426	0.00247406365788549	0.00359293615956857
Aka	2R	5000	In2Lt	Perm	0.216129887896251	0.0681629994112779	0.627299471375619	0.00235820907138888	0.89894647470619	0.339254229157968	0.309960034146387
Aka	2R	5000	In2Rns	1	0.453319223414617	0.410452443401426	0.492211260856591	0.359029150734181	0.54387878894651	0.450173442670979	0.0577301375186791
Aka	2R	5000	In2Rns	2	0.265299885399923	0.210687583633615	0.316860921456396	0.158521546863892	0.395277652453791	0.268538358820741	0.0762129155242202
Aka	2R	5000	In2Rns	3	0.278570247434439	0.23735922466716	0.323982119390752	0.186910044187734	0.38174981636495	0.281288198508279	0.0635392224714359
Aka	2R	5000	In2Rns	Perm	0.269394687988629	0.0830593129612395	0.520346113170881	0.000851046094541959	0.949959396837124	0.341724285143427	0.298712154647169
Aka	2R	5000	In3Lp	1	0.767376714116826	0.739960376219809	0.795362252844094	0.701285300368506	0.816305127319353	0.76513160027637	0.0368677460298664
Aka	2R	5000	In3Lp	2	0.00439471744671739	0.000815359313735112	0.0115185413047894	2.17264040091686e-05	0.0284498802978504	0.00833302905573766	0.0109602983586687
Aka	2R	5000	In3Lp	3	0.226457504828162	0.199288689644031	0.24922573163376	0.171191657843274	0.290869108896254	0.226535370667892	0.0363581747875464
Aka	2R	5000	In3Lp	Perm	0.220367436906347	0.0720135038106054	0.567112480609089	0.00747433385591652	0.872318921080121	0.335675825126162	0.29413598095554
Aka	2R	5000	In3Rc	1	0.918348076090026	0.899022049974894	0.935853873862886	0.855118686556289	0.960709462755848	0.91490059460338	0.032712301895046
Aka	2R	5000	In3Rc	2	0.0367156973723286	0.0213878253844078	0.0561550347807278	0.00513690580937676	0.0940853642815191	0.0418226651871329	0.0284821915389302
Aka	2R	5000	In3Rc	3	0.0408236280517548	0.0291399982387627	0.0560147928758508	0.0158795577704925	0.0739707448204	0.0432767402094868	0.0185712521975805
Aka	2R	5000	In3Rc	Perm	0.373117531428464	0.0221343232917057	0.576138199246646	0.000961510493068099	0.956214246884476	0.35100008401935	0.322391860991028
Aka	2R	5000	In3RMo	1	0.262551030905465	0.219950899449087	0.294505341477632	0.165844894644144	0.367612749567219	0.260652695838303	0.061138046196702
Aka	2R	5000	In3RMo	2	0.728700906180655	0.696473172352341	0.77333809998887	0.622223782456653	0.826807181587701	0.730883622510654	0.0621037146365985
Aka	2R	5000	In3RMo	3	0.00390956770428955	0.000909593891597208	0.0115069567115917	7.29001851438867e-05	0.0298874327831454	0.00846368165104279	0.012624646650887
Aka	2R	5000	In3RMo	Perm	0.378759178701817	0.0350895655698376	0.564119559519349	0.000885032312653707	0.83001919377344	0.35616734324642	0.28792568111907
Aka	2R	5000	In3Rpayne	1	0.00223462625971917	0.000609637733419797	0.00536156259671124	2.44156784226872e-05	0.0171822266897813	0.00458363550534391	0.00667130569572241
Aka	2R	5000	In3Rpayne	2	0.364567096823492	0.302301810752702	0.438069423020542	0.219844075667202	0.529606087932588	0.370477892973704	0.0970233298878665
Aka	2R	5000	In3Rpayne	3	0.629242195109717	0.559579143758751	0.689380107995449	0.465314971673166	0.775980921525119	0.624938471520952	0.0967414838843372
Aka	2R	5000	In3Rpayne	Perm	0.265265644741966	0.0257453358684978	0.580438759102032	0.0020732648019724	0.949088594480812	0.329589150340963	0.314585459550909
Aka	2R	5000	NC	1	0.0210430559732236	0.0116766638885836	0.0335867389623026	0.00284611402541974	0.0548194644000142	0.0237344780926208	0.0157953579287192
Aka	2R	5000	NC	2	0.420018171345857	0.349092300980304	0.483884719639632	0.252709284432451	0.569862457363468	0.4180002204562	0.099391014298303
Aka	2R	5000	NC	3	0.555350022929403	0.493362228241889	0.628283139186115	0.39972942475591	0.709930844252772	0.558265301451179	0.0985963070543988
Aka	2R	5000	NC	Perm	0.290728840506918	0.0229862564011435	0.544681171209967	0.000797201215269948	0.945517899884118	0.322214648554275	0.311572565096035
Aka	2R	5000	Year	1	0.960494649792139	0.944379738076435	0.973205633597631	0.91013054827808	0.987574059198335	0.956099290170841	0.0252095695217325
Aka	2R	5000	Year	2	0.0212229780142519	0.0108223981081469	0.0370066908278312	0.00101372451945115	0.0679454591676961	0.0268270099716096	0.02278895844633
Aka	2R	5000	Year	3	0.0151839377000887	0.0082730743169251	0.02509537914904	0.00224169807109923	0.0367620258165056	0.0170736998575492	0.0110648204343177
Aka	2R	5000	Year	Perm	0.387433408282961	0.0224412908807085	0.547647318838973	0.00122772955440063	0.967477030666581	0.350037509542632	0.324293473160102
Aka	2R	6000	In2Lt	1	0.96605931678192	0.95245761383778	0.979758838852316	0.910713397941409	0.991284819041601	0.962561859341813	0.02362943044461
Aka	2R	6000	In2Lt	2	0.0326663809615506	0.018921530440639	0.0455521923359766	0.00678280685169984	0.0826169760316649	0.0356300195599325	0.0232334487924854
Aka	2R	6000	In2Lt	3	0.000656206308341651	0.000179995661823794	0.00215916448374573	9.28349960650612e-06	0.00727886522362839	0.00180812109825416	0.00279492242092741
Aka	2R	6000	In2Lt	Perm	0.2407522400336	0.0807196005967369	0.665243293425765	0.00472263098517412	0.898825686484988	0.354401086836325	0.310376606939646
Aka	2R	6000	In2Rns	1	0.451190825834842	0.42605938158024	0.483173328892859	0.376691327938425	0.543170830639246	0.453529110372682	0.049563712985708
Aka	2R	6000	In2Rns	2	0.26140727775556	0.219334128637976	0.298165603140726	0.162065521419445	0.369709459897116	0.261208226355273	0.0633505343204817
Aka	2R	6000	In2Rns	3	0.286483045037993	0.251689550696512	0.317972946413762	0.201092205981791	0.368223700332827	0.285262663272045	0.0521288607227422
Aka	2R	6000	In2Rns	Perm	0.2637444486567	0.0800662571518311	0.48098219171661	0.000875957386287679	0.965663239055479	0.339242350422212	0.301060875058863
Aka	2R	6000	In3Lp	1	0.773429096176477	0.744540344403465	0.790123018439659	0.710771345555091	0.813142966376586	0.767441277792715	0.0324903354749204
Aka	2R	6000	In3Lp	2	0.00343470161471733	0.000813678427810504	0.00957426972229516	3.09672616510373e-05	0.0271874990575063	0.00712562995329518	0.0100116977956363
Aka	2R	6000	In3Lp	3	0.221456401581362	0.203106639311526	0.245188947847017	0.181373989053887	0.282119835034162	0.22543309225399	0.0315364144830308
Aka	2R	6000	In3Lp	Perm	0.279770458337641	0.0695799449044576	0.537043254718023	0.00756388934180439	0.838259972014381	0.345069419556226	0.287025837360446
Aka	2R	6000	In3Rc	1	0.91980569269337	0.897375920825092	0.936861455066652	0.868251012660826	0.959657775327583	0.916303234875468	0.0294958129090124
Aka	2R	6000	In3Rc	2	0.0362600858175456	0.0246410284010974	0.0544431503917706	0.00652794359549925	0.0857852535350696	0.0409956269315615	0.0256615409951015
Aka	2R	6000	In3Rc	3	0.042649095147774	0.0313391164073991	0.0526952516705869	0.0180330570728876	0.067409886361663	0.0427011381929706	0.0154876044078324
Aka	2R	6000	In3Rc	Perm	0.39394998684772	0.0237642031567942	0.546150000819602	0.000892161294261452	0.960658338873023	0.357720777064186	0.320177337653285
Aka	2R	6000	In3RMo	1	0.262620574139522	0.225122434739615	0.293692432681046	0.182503815338011	0.364496833999403	0.26274028677746	0.056673159245699
Aka	2R	6000	In3RMo	2	0.732505552354087	0.698333233090498	0.770611806818766	0.625236882022668	0.812464092951225	0.731773911976088	0.0565858310338758
Aka	2R	6000	In3RMo	3	0.00217223307074134	0.000489981443418641	0.00677781106610926	1.42170479645576e-05	0.022211665845048	0.00548580124645188	0.00843702535469269
Aka	2R	6000	In3RMo	Perm	0.328082522649661	0.0180813925622171	0.5673395312506	0.00049537116507206	0.826751611588993	0.34348698349446	0.292938393954554
Aka	2R	6000	In3Rpayne	1	0.00209000212855926	0.000700851190269409	0.00626561975986369	3.48678767444122e-05	0.0146126395889033	0.0041887451980093	0.00518230290437183
Aka	2R	6000	In3Rpayne	2	0.380013290408542	0.327593246475063	0.428041328915412	0.258894071517846	0.517262872988439	0.378801418963234	0.0796776019348226
Aka	2R	6000	In3Rpayne	3	0.617447911606243	0.569451406493392	0.668193044464086	0.482422886708882	0.736919949772485	0.617009835838756	0.0796651915454439
Aka	2R	6000	In3Rpayne	Perm	0.239834242317841	0.0219860935696887	0.586896595903965	0.0025027422971579	0.938238827899723	0.320663980456004	0.314879051583494
Aka	2R	6000	NC	1	0.0210734973234568	0.0145449251280366	0.03068126880116	0.00496346110287421	0.0540403619519747	0.0238525789303189	0.0140879689006941
Aka	2R	6000	NC	2	0.403289240192662	0.356514737790258	0.46122949431081	0.277668899371382	0.538162059019104	0.408378194124252	0.0804140493678961
Aka	2R	6000	NC	3	0.572887267276932	0.521310518705868	0.61827085169189	0.440978890509727	0.693934717745352	0.567769226945429	0.0796964322612495
Aka	2R	6000	NC	Perm	0.287557886708109	0.0179465686902901	0.555528599344925	0.000851531458785105	0.930301580582331	0.319099496924027	0.311178894129506
Aka	2R	6000	Year	1	0.961778951936443	0.944665304936865	0.974052321175435	0.922021316328897	0.987360489518698	0.957647594019348	0.0223556469260981
Aka	2R	6000	Year	2	0.0212023941266652	0.0128840219185588	0.0358363020747251	0.0015070745605035	0.0608006555147379	0.0257518529305874	0.0201723685018328
Aka	2R	6000	Year	3	0.0159957886428574	0.00985383534602206	0.0223216150948149	0.00330482359055317	0.0323773106807443	0.0166005530500649	0.00912546734205941
Aka	2R	6000	Year	Perm	0.4186044750011	0.020918065894124	0.539244705317612	0.000669740235791398	0.962783690255153	0.358484783577201	0.320738494634351
Aka	2R	7000	In2Lt	1	0.966964504455574	0.950745585444416	0.977576923936477	0.929870150008959	0.990997790095919	0.963636571157039	0.0193901487994797
Aka	2R	7000	In2Lt	2	0.0314786138979606	0.0213772275850599	0.0463462172105759	0.00744431585956335	0.0682440270125947	0.0345084366052705	0.0191999378870679
Aka	2R	7000	In2Lt	3	0.000917695442774516	0.000199426800120984	0.00249039912391584	8.45646799116199e-06	0.00723885764083779	0.0018549922376906	0.00248172232440963
Aka	2R	7000	In2Lt	Perm	0.243452857881968	0.0700935947898562	0.671717126664494	0.00203372020462604	0.887931177987322	0.348646062245623	0.313713665609681
Aka	2R	7000	In2Rns	1	0.450859610354913	0.422946556815544	0.48359627254485	0.380665859627578	0.527231166276671	0.453063455058596	0.0459358130892994
Aka	2R	7000	In2Rns	2	0.265304119607023	0.226866479144448	0.307739441574202	0.174990844577492	0.360455689544031	0.265920434685817	0.0569624477933715
Aka	2R	7000	In2Rns	3	0.278543021917689	0.246802815257194	0.31668331251261	0.197447829591206	0.370983502245119	0.281016110255587	0.0523901053333438
Aka	2R	7000	In2Rns	Perm	0.275986206685773	0.0927862018908456	0.470174134067988	0.000729101588867261	0.970501889835539	0.333718939118949	0.285714875572832
Aka	2R	7000	In3Lp	1	0.769280805540585	0.74804203508942	0.788324599845954	0.716215710904462	0.816242880872027	0.767045027260951	0.0301193911082469
Aka	2R	7000	In3Lp	2	0.00217480509256093	0.000592381073252605	0.00648344757335632	3.19578970215021e-05	0.0190894244789018	0.00555166727185793	0.00803515402036481
Aka	2R	7000	In3Lp	3	0.227156693819664	0.207452606494853	0.247367439245736	0.179444850080908	0.278210984178604	0.227403305467191	0.0299102407891017
Aka	2R	7000	In3Lp	Perm	0.242147303430053	0.0775435508427001	0.565459054569439	0.00585888489609271	0.901067045540845	0.351171818228832	0.299251225078325
Aka	2R	7000	In3Rc	1	0.918637639905312	0.904496112533584	0.935435237031936	0.873900419789797	0.955916851798422	0.918306961842539	0.024273633433847
Aka	2R	7000	In3Rc	2	0.0355753942126944	0.0222736910145982	0.0501190768895289	0.0107645692420979	0.0827299788210586	0.039121370248761	0.0223461699537984
Aka	2R	7000	In3Rc	3	0.0411478834678055	0.0316124350762961	0.0515102426574026	0.0195998295414228	0.0693598077071365	0.0425716679086999	0.0150562489040499
Aka	2R	7000	In3Rc	Perm	0.367200434456227	0.0226980357262035	0.547008053531655	0.000917445292617374	0.963853584731832	0.337520488853161	0.316535963982153
Aka	2R	7000	In3RMo	1	0.259938889244178	0.23405291312624	0.29374024662627	0.183326971387953	0.334869967314001	0.262532302790337	0.0471734181476171
Aka	2R	7000	In3RMo	2	0.733118917381191	0.697582605327491	0.762074189689767	0.653060761133443	0.813908340529065	0.731579160349222	0.048348955548698
Aka	2R	7000	In3RMo	3	0.00287245129751608	0.000630760915605133	0.00806314936444157	2.72988915150538e-05	0.0204218337243561	0.00588853686044034	0.00792401091877641
Aka	2R	7000	In3RMo	Perm	0.259143154894914	0.0185402057825464	0.532322685086913	0.000694202486326701	0.805876043774521	0.315668809435594	0.283015654324386
Aka	2R	7000	In3Rpayne	1	0.0020044939813821	0.000445111221535782	0.00409190491947836	2.1853859137714e-05	0.011533897165473	0.00325026837946918	0.00406449326231722
Aka	2R	7000	In3Rpayne	2	0.365395989702885	0.311879646620713	0.430789567128287	0.245009394186575	0.513093605992463	0.369685770719013	0.081378387728647
Aka	2R	7000	In3Rpayne	3	0.631640818707862	0.565668738740704	0.685800078232443	0.481952547539668	0.754615385355248	0.627063960901518	0.0821515899873313
Aka	2R	7000	In3Rpayne	Perm	0.284295768261108	0.0314642657052291	0.5857578123669	0.00315981296054615	0.933747687264649	0.331865614079207	0.307304484187475
Aka	2R	7000	NC	1	0.0205560054635078	0.0136131983624855	0.0310333764562269	0.00638874667041451	0.0478495511147177	0.0233038310832328	0.013606225507627
Aka	2R	7000	NC	2	0.421364308495346	0.358188425502194	0.474573076594215	0.284740922680661	0.552463338680273	0.418455564998924	0.0821908824166158
Aka	2R	7000	NC	3	0.556958261045757	0.501444765893172	0.619803576490856	0.425509690632503	0.697046207123975	0.558240603917843	0.0825550114921983
Aka	2R	7000	NC	Perm	0.281069507802554	0.0166969594092141	0.572748552406382	0.000476728415515241	0.961841564634575	0.327653037000515	0.321632472400235
Aka	2R	7000	Year	1	0.960466030728846	0.950035527135908	0.972029859983751	0.924904226828409	0.984949711958663	0.959460108595353	0.0180988277131377
Aka	2R	7000	Year	2	0.0211665642562594	0.0117342199678974	0.0319718574171212	0.00406736772655108	0.0582016127244075	0.0241979942624117	0.017062507949979
Aka	2R	7000	Year	3	0.0152024262137613	0.00954799357596174	0.0210882999285517	0.0040290067829334	0.0336122839560952	0.016341897142235	0.00895906048981045
Aka	2R	7000	Year	Perm	0.40661887909224	0.0200973662548858	0.530976741390388	0.00072755947024867	0.961529955937127	0.340121281123128	0.317041471821456
Aka	2R	8000	In2Lt	1	0.968557675487507	0.956491855129067	0.9800700755258	0.934708725021889	0.991878972307657	0.966316851410715	0.0179088640000464
Aka	2R	8000	In2Lt	2	0.0301562149696273	0.0189403326262813	0.0425315877969481	0.00743965508248251	0.0645178184414538	0.0321835076878265	0.0178026958312202
Aka	2R	8000	In2Lt	3	0.000768478777666937	9.36698322733091e-05	0.00212158879950953	4.3672402424083e-06	0.00627483537163756	0.00149964090145821	0.00193797415286762
Aka	2R	8000	In2Lt	Perm	0.222225586706288	0.0619436085117359	0.612257045384065	0.00223184399737478	0.891926920175584	0.334006919480597	0.310957317343896
Aka	2R	8000	In2Rns	1	0.451322961540406	0.424400351009303	0.47670168865502	0.371447181146641	0.513926009175329	0.448476052647137	0.0432602864137299
Aka	2R	8000	In2Rns	2	0.266228280047039	0.233147320560368	0.301330957375313	0.184693723827799	0.349295944725729	0.265998602050058	0.0514610242987849
Aka	2R	8000	In2Rns	3	0.285451428471453	0.249800351401339	0.318590891589625	0.2048707158453	0.366110641268374	0.285525345302805	0.0492890396174822
Aka	2R	8000	In2Rns	Perm	0.267991478415675	0.0816340884218767	0.470082507435432	0.00065638484827815	0.981816861537447	0.324862042450953	0.286361322991877
Aka	2R	8000	In3Lp	1	0.768015288495379	0.74997172365404	0.786495291430454	0.722056086169869	0.815064771309841	0.767868995180728	0.0274057042104765
Aka	2R	8000	In3Lp	2	0.00230722539151383	0.000470824761980379	0.00585426275217352	1.55185656839508e-05	0.0177319319191243	0.00474852645873958	0.00668956672958795
Aka	2R	8000	In3Lp	3	0.226941551279998	0.210926145137521	0.244598468958049	0.179265660190953	0.273843651822681	0.227382478360532	0.0267859815537231
Aka	2R	8000	In3Lp	Perm	0.213196516557663	0.058287815721899	0.548342298155975	0.00443363588596059	0.861050731985096	0.330120802519886	0.295610364655987
Aka	2R	8000	In3Rc	1	0.919304872479878	0.900099322000512	0.933391887493783	0.870373653710424	0.952651292966305	0.916019999653385	0.024284891930755
Aka	2R	8000	In3Rc	2	0.0384959890038865	0.0252278809951818	0.0551684544537593	0.0120474190094385	0.0822064991950944	0.0421628609542561	0.0227857587294629
Aka	2R	8000	In3Rc	3	0.0403277043312301	0.0329675751801226	0.049925692396373	0.0209529908856584	0.0673768004082743	0.0418171393923591	0.0141920383405125
Aka	2R	8000	In3Rc	Perm	0.357718095958088	0.0217630757342065	0.540783087636045	0.00101432868106148	0.953619377222941	0.333663823387656	0.318696980126138
Aka	2R	8000	In3RMo	1	0.257100839165823	0.225794420162394	0.287151790184512	0.185301163669938	0.329738004371479	0.256607982511942	0.0460453821053506
Aka	2R	8000	In3RMo	2	0.741273479110363	0.705798637286232	0.767316092712539	0.665324502446471	0.812272808432447	0.738560107033196	0.0465191696715906
Aka	2R	8000	In3RMo	3	0.00262788184852437	0.000726999088279906	0.00631980630802416	3.45405605345283e-05	0.0169324254329012	0.00483191045486134	0.00619092184827637
Aka	2R	8000	In3RMo	Perm	0.284811744596998	0.0181066622846238	0.545500213499339	0.00052022168530129	0.812044271722733	0.324141105317678	0.284092443848285
Aka	2R	8000	In3Rpayne	1	0.00185456426681751	0.000496074298841736	0.00504343207357723	1.31089253347749e-05	0.0118202905589436	0.00345987537507521	0.00410843797851411
Aka	2R	8000	In3Rpayne	2	0.373075408708601	0.322906996410246	0.427532753381726	0.262798353455022	0.4969545664002	0.376550481604769	0.0737817096342305
Aka	2R	8000	In3Rpayne	3	0.622536655509536	0.569130491871117	0.672654000114037	0.498145133194864	0.735659715697825	0.619989643020155	0.0741790141653268
Aka	2R	8000	In3Rpayne	Perm	0.288780511504548	0.0257255789058767	0.597231030555035	0.00254967516225909	0.944690334640618	0.337240908993856	0.313846752101781
Aka	2R	8000	NC	1	0.0208215736736281	0.0134336976251077	0.0285231246877208	0.00442722173935064	0.0420360765978778	0.0218380388551481	0.0115859954767395
Aka	2R	8000	NC	2	0.413805138457145	0.361144572442815	0.464151130386688	0.294410275766793	0.522414617084431	0.4119661332813	0.073361197394347
Aka	2R	8000	NC	3	0.566411266059126	0.512386154601061	0.620185422233771	0.448505462956402	0.682316790496379	0.566195827863552	0.0746926063704256
Aka	2R	8000	NC	Perm	0.327808625941547	0.0225825704663364	0.566016248614115	0.00151760789064891	0.909645808848305	0.330523727539791	0.308080233219068
Aka	2R	8000	Year	1	0.960452561702886	0.946608191390654	0.97099033712637	0.922190836538779	0.983815675357401	0.957750903002705	0.0185292745757269
Aka	2R	8000	Year	2	0.0238840470155603	0.0131077248053242	0.0345570339280755	0.0045832202047796	0.0579774991370387	0.0263587165724511	0.0175806770729681
Aka	2R	8000	Year	3	0.0146527283102549	0.0103622163738448	0.020516685354402	0.00426842874426363	0.0313767570138171	0.0158903804248439	0.00846024854477885
Aka	2R	8000	Year	Perm	0.398990341872725	0.0189480481023814	0.527103723960469	0.000450882234049135	0.964786022699814	0.332950336638809	0.321309629907717
Aka	2R	9000	In2Lt	1	0.965497694830424	0.953091615279686	0.977445638927996	0.93128692531052	0.991403219405132	0.964014360783762	0.0177492536849489
Aka	2R	9000	In2Lt	2	0.0333690644712232	0.0217238878853312	0.0447955321031872	0.00788998565975221	0.0662414046048236	0.034627820652627	0.0174998297611927
Aka	2R	9000	In2Lt	3	0.000571712052851035	0.000152387701372817	0.00170054094784733	5.99194134015057e-06	0.00567545888857004	0.00135781856361048	0.00202308500715158
Aka	2R	9000	In2Lt	Perm	0.216422670164473	0.0610714207997053	0.652360024039725	0.00131033576019691	0.896784425769761	0.336203231219691	0.313808879589403
Aka	2R	9000	In2Rns	1	0.45498857622612	0.428720346791281	0.483789108130298	0.386237918168815	0.517657654545545	0.453743957924883	0.0396655350953268
Aka	2R	9000	In2Rns	2	0.26053555360393	0.223787207031879	0.298184451021076	0.183638739761362	0.362411608784778	0.261902304424501	0.0532124671261788
Aka	2R	9000	In2Rns	3	0.28193593693693	0.253211724032826	0.310843760993265	0.210423548251216	0.362962644606861	0.284353737650615	0.0462808619683443
Aka	2R	9000	In2Rns	Perm	0.275025861341624	0.0844357584884092	0.491539889842586	0.000442998535735809	0.945541829396625	0.335991642553524	0.28343351039886
Aka	2R	9000	In3Lp	1	0.768622323760754	0.752686635021308	0.783860576613798	0.721411868933411	0.809368971184339	0.767496130803299	0.0256915494240448
Aka	2R	9000	In3Lp	2	0.00343737630585447	0.000704971630517582	0.00788545665341166	1.0494613220378e-05	0.018046943981193	0.00547055501225082	0.00693226219395776
Aka	2R	9000	In3Lp	3	0.226322469301036	0.210201637997013	0.241535480220593	0.187106175792085	0.271976436528113	0.227033314184451	0.0252464998284384
Aka	2R	9000	In3Lp	Perm	0.212230439372139	0.0640492259690096	0.532879871498006	0.0049747881987647	0.92079791849217	0.332803880195005	0.298066867569167
Aka	2R	9000	In3Rc	1	0.922424628237926	0.905561427834319	0.9352846219808	0.878854106698354	0.9518889527496	0.919256888741489	0.0234080465057638
Aka	2R	9000	In3Rc	2	0.0360074878449569	0.0242960425905443	0.0498255662549896	0.0134071293999923	0.080100176199848	0.0387673801982723	0.0203545512743283
Aka	2R	9000	In3Rc	3	0.0414377522161063	0.0335366820823113	0.0496477240383198	0.0218161584010741	0.0669434362407163	0.0419757310602394	0.0132791042563889
Aka	2R	9000	In3Rc	Perm	0.376818077854859	0.0208551466690892	0.539104815007337	0.00111056708386592	0.955313010650483	0.333655082637564	0.31604494213374
Aka	2R	9000	In3RMo	1	0.26496952361785	0.231681243677527	0.292386676932958	0.185248578979761	0.334554135813337	0.263256520001516	0.0443237141324854
Aka	2R	9000	In3RMo	2	0.731064771358711	0.702974749565919	0.763631364535663	0.661402732929297	0.81033324401396	0.732308093196167	0.0443708925969843
Aka	2R	9000	In3RMo	3	0.00185457715438052	0.000449573634069825	0.00664357829322897	1.00048546095187e-05	0.0167347108354832	0.00443538680231782	0.00606268033736329
Aka	2R	9000	In3RMo	Perm	0.306714011551524	0.0235487034891863	0.54585992966837	0.00079634354406992	0.81273911810689	0.334152114064667	0.288211016357437
Aka	2R	9000	In3Rpayne	1	0.00144820754759816	0.000377104578192185	0.00393441074837677	1.54430637691953e-05	0.010886577588173	0.0030266177593759	0.00395677840598612
Aka	2R	9000	In3Rpayne	2	0.376323673223736	0.324246816742183	0.421970098528486	0.269188148534837	0.510845419403454	0.375502054147699	0.0716492858429761
Aka	2R	9000	In3Rpayne	3	0.621331645811896	0.576681789219867	0.674888035591596	0.487960016821686	0.728174680312747	0.621471328092925	0.0715013334771671
Aka	2R	9000	In3Rpayne	Perm	0.281335603057177	0.0227003837041694	0.582249234646116	0.00238480096622377	0.899091597798268	0.322857851451195	0.306612748514146
Aka	2R	9000	NC	1	0.0217208071610234	0.0153582245375387	0.0306872285300389	0.00677770742621214	0.0430161976164032	0.022962303028676	0.0110751454078027
Aka	2R	9000	NC	2	0.409531161583914	0.362432445963105	0.459668392626303	0.285148957529072	0.526135180729561	0.412131271553504	0.0715965762718467
Aka	2R	9000	NC	3	0.56829264352033	0.514383941659354	0.606383371376943	0.457435050811835	0.696789720042204	0.564906425417821	0.0716755460787492
Aka	2R	9000	NC	Perm	0.317748083675484	0.0240789255089245	0.564589973566519	0.00121868717795882	0.966572689260921	0.339440843495303	0.321636511206646
Aka	2R	9000	Year	1	0.963474221533941	0.950431330916663	0.972650255213664	0.929171046886227	0.982970696016203	0.960385940878292	0.017631434318491
Aka	2R	9000	Year	2	0.0205629437317823	0.0121084220624625	0.0320778739201413	0.0050337503571033	0.0570800852231105	0.0237089390375708	0.0158034966587714
Aka	2R	9000	Year	3	0.0149264838366739	0.0105441158181704	0.0200858358147716	0.00486080921390282	0.030908942378808	0.0159051200841369	0.00786204411121847
Aka	2R	9000	Year	Perm	0.407393850229307	0.0207480497635291	0.528602684745848	0.00049010725312861	0.965541216152911	0.334302539744865	0.317639389612937
Aka	2R	10000	In2Lt	1	0.967265078164514	0.956200011069308	0.977450396538705	0.936193843574591	0.986693826497451	0.964859807907542	0.0170153891976573
Aka	2R	10000	In2Lt	2	0.032177606936692	0.0215789581856188	0.0428264085053502	0.0125882651470826	0.0635990253123402	0.0340304731622465	0.0168396242452305
Aka	2R	10000	In2Lt	3	0.000546424146236282	0.000154308920890533	0.00155550447938613	1.2148287479828e-05	0.00428796163559004	0.00110971893021133	0.00141867610272069
Aka	2R	10000	In2Lt	Perm	0.214387754121053	0.0646025237163798	0.586306090619035	0.00149454635589785	0.85188237274944	0.322523183253301	0.302248717004184
Aka	2R	10000	In2Rns	1	0.453952987487029	0.428714902451488	0.478340109075682	0.397241593627217	0.510369339906753	0.453902017991003	0.0356121223422431
Aka	2R	10000	In2Rns	2	0.264155655953599	0.234282885977815	0.295491646707374	0.181461933782069	0.350245383422792	0.264295182091887	0.0493353819424353
Aka	2R	10000	In2Rns	3	0.28342746600869	0.253063853919368	0.310133988398973	0.211902831387454	0.347280974740557	0.28180279991711	0.041942205369278
Aka	2R	10000	In2Rns	Perm	0.296007753190651	0.0926156731369583	0.512726411733496	0.000816155551263206	0.989365926565785	0.3595100858872	0.2988651110643
Aka	2R	10000	In3Lp	1	0.767984197259782	0.75305179138531	0.782960480937728	0.731872630649217	0.803949607933526	0.768384042651584	0.0227873594229791
Aka	2R	10000	In3Lp	2	0.00256049752963804	0.000465842636396897	0.006213953714785	1.15418108507557e-05	0.0198691581821773	0.0048385677669573	0.0068177335729541
Aka	2R	10000	In3Lp	3	0.227251715327323	0.211350790759862	0.240699267570533	0.190904145992283	0.262063460717457	0.226777389581458	0.0218835645015866
Aka	2R	10000	In3Lp	Perm	0.227046309636196	0.0757938857415675	0.523873610821364	0.0106013089102286	0.9054615522816	0.33860811800769	0.293744003387512
Aka	2R	10000	In3Rc	1	0.920467858168932	0.905545109643484	0.932779810895084	0.887915676638774	0.951942623438691	0.919554172697547	0.0196054496566892
Aka	2R	10000	In3Rc	2	0.0360468501946071	0.0261231820737713	0.0487601863709769	0.0140855581927675	0.0686487013010161	0.0380825559950084	0.0168895171340707
Aka	2R	10000	In3Rc	3	0.0408817990168293	0.0342343899962282	0.0501325608536051	0.0249983709673939	0.0635503881430506	0.0423632713074449	0.0118481477730317
Aka	2R	10000	In3Rc	Perm	0.376628191339129	0.0191186946445218	0.529470027945527	0.000866515160422297	0.960439183013399	0.32761727026337	0.3134940324439
Aka	2R	10000	In3RMo	1	0.261533649141655	0.233488900373389	0.287022470083086	0.202927546377944	0.329180196278772	0.262667825366018	0.0402688226671791
Aka	2R	10000	In3RMo	2	0.733903462538516	0.710533569455297	0.76430441942077	0.666448117451093	0.793887258849086	0.733629697836433	0.0404851592027349
Aka	2R	10000	In3RMo	3	0.0016751615758944	0.000353178695043169	0.00468181565130392	2.77674649117335e-05	0.0150304802906424	0.00370247679754831	0.00549618993929913
Aka	2R	10000	In3RMo	Perm	0.359197162611904	0.0192077660858935	0.559495063710179	0.000415848359079934	0.809137321007412	0.339603564113452	0.287263337274999
Aka	2R	10000	In3Rpayne	1	0.00164239718149309	0.000541059617875011	0.00412120978548653	2.49182626157066e-05	0.00842588966497455	0.00269998112188943	0.00286540276000717
Aka	2R	10000	In3Rpayne	2	0.370581557980369	0.329133874571822	0.413276525597005	0.269271926618801	0.470003535494757	0.371761523473772	0.0639707684839278
Aka	2R	10000	In3Rpayne	3	0.62636225765035	0.581358988198628	0.667410352108135	0.524348304251388	0.725775549599911	0.625538495404338	0.0638433989884262
Aka	2R	10000	In3Rpayne	Perm	0.27813391180565	0.0239844246068282	0.594158125605372	0.00348268772530911	0.905972796667978	0.321956655513414	0.307339642898426
Aka	2R	10000	NC	1	0.0214915658346799	0.014899908920147	0.0296469040071317	0.00856347242728567	0.0400017798282629	0.0227179714805038	0.010357256649101
Aka	2R	10000	NC	2	0.415461592240526	0.37169222713014	0.459164838582494	0.318426840011749	0.523262131867988	0.415953252891641	0.0654401713075556
Aka	2R	10000	NC	3	0.56275387804034	0.520000307554396	0.602206550868624	0.449886547581607	0.656345302171743	0.561328775627856	0.0648925519997708
Aka	2R	10000	NC	Perm	0.356380719167815	0.0273581700223174	0.595590781097486	0.0018767982325245	0.962582788192445	0.35926377675638	0.325004635342816
Aka	2R	10000	Year	1	0.962054706524849	0.95071702557471	0.971218906910885	0.936039892117058	0.98339100912974	0.960826642431135	0.0144243586720719
Aka	2R	10000	Year	2	0.0210550849923804	0.0141865692910715	0.0316940346504036	0.00525499759685811	0.0473909747405273	0.0231677337155817	0.0128913699168372
Aka	2R	10000	Year	3	0.0147515161386611	0.0109559746599701	0.0203135650533685	0.00643336317037371	0.0296660053652176	0.016005623853283	0.00701831923312284
Aka	2R	10000	Year	Perm	0.401768142430473	0.0197763890582937	0.517947209847178	0.000521022076561539	0.961592423730797	0.328360188135644	0.314211564039178
Aka	2R	11000	In2Lt	1	0.969825157837457	0.956618635422591	0.978098373435962	0.935645877670379	0.989188615971135	0.96664076186344	0.0163274493345269
Aka	2R	11000	In2Lt	2	0.0296346529497506	0.0211106628778977	0.0409098133907552	0.00997673940097094	0.0624233408147804	0.0323067844974161	0.0161332470642152
Aka	2R	11000	In2Lt	3	0.000445675489248702	7.59587591057616e-05	0.00168562305965441	2.27271242362791e-06	0.00383789652304058	0.00105245363914417	0.00135661386621757
Aka	2R	11000	In2Lt	Perm	0.21495219719015	0.0695935561280094	0.574749962808939	0.00183612832420164	0.869078536088806	0.326385249583659	0.298677885354473
Aka	2R	11000	In2Rns	1	0.448832609379539	0.426301459098685	0.472536669325592	0.394131645379408	0.508389624111237	0.449945873298227	0.035375799800095
Aka	2R	11000	In2Rns	2	0.270021934402525	0.237666145444822	0.299732210747465	0.199920510048121	0.35080304096517	0.27066575213662	0.0445286628352034
Aka	2R	11000	In2Rns	3	0.278641637089261	0.253533349315317	0.305135923104011	0.221303221656474	0.337305200892436	0.279388374565153	0.037861096889209
Aka	2R	11000	In2Rns	Perm	0.254140954549509	0.0768761225162474	0.475232926855886	0.000369611695187131	0.975087228166309	0.330576155211405	0.298524740410743
Aka	2R	11000	In3Lp	1	0.770516223121931	0.753814064858391	0.782306412649215	0.732415645169506	0.800751906945195	0.768127947783577	0.021461310956337
Aka	2R	11000	In3Lp	2	0.00205137018334882	0.000374295751133442	0.00530127425898197	1.82601055235006e-05	0.0136009743430859	0.00378487451411748	0.00496318770844789
Aka	2R	11000	In3Lp	3	0.226317650043699	0.214065644098704	0.241899498064841	0.196513474410427	0.260543201063088	0.228087177702306	0.0204350115730636
Aka	2R	11000	In3Lp	Perm	0.212674050023539	0.0713158009066022	0.512486231170773	0.00820972866145148	0.879879584285615	0.324076612995769	0.285783425117002
Aka	2R	11000	In3Rc	1	0.917868452035465	0.904654470385626	0.931724334372325	0.8859015358255	0.950311812979187	0.918146063769973	0.019313107205961
Aka	2R	11000	In3Rc	2	0.0385442028284921	0.02665840789463	0.0497741678833383	0.012597854294221	0.0721241779397418	0.0394718845468608	0.0172733752662383
Aka	2R	11000	In3Rc	3	0.0418081387433333	0.0352090488905746	0.048750405641953	0.0257408009963639	0.0605173758990219	0.0423820516831659	0.0110877302152797
Aka	2R	11000	In3Rc	Perm	0.384328599081577	0.0184645070208647	0.533985314013786	0.00162893547502375	0.961492955053539	0.334296954792164	0.313611081749464
Aka	2R	11000	In3RMo	1	0.25533800581787	0.232894761520003	0.281682210762397	0.194642321610946	0.329158573069803	0.258378860858139	0.0397170614001334
Aka	2R	11000	In3RMo	2	0.741142231246792	0.711774525881784	0.763952924071942	0.667406626796568	0.80295238151569	0.738630498070272	0.0396684870873359
Aka	2R	11000	In3RMo	3	0.00142976857585729	0.000259560395728255	0.004164755808789	1.17767671760412e-05	0.011129837422432	0.00299064107158862	0.00416145072622818
Aka	2R	11000	In3RMo	Perm	0.31098646179371	0.0167326391222903	0.551983193162852	0.000924164789795012	0.820490899399951	0.328952780867778	0.287220340539678
Aka	2R	11000	In3Rpayne	1	0.0019782955025452	0.000542509865404589	0.00426089098534931	5.03771877685586e-05	0.0087266167349414	0.00279103648065249	0.00280584066933798
Aka	2R	11000	In3Rpayne	2	0.367668545533359	0.327711632118139	0.402095593484425	0.272203699392395	0.453141528742365	0.36562544300739	0.0547315430500219
Aka	2R	11000	In3Rpayne	3	0.63052482635314	0.594830334145418	0.670325392693308	0.546399436613985	0.723942021037021	0.631583520511958	0.0545950279379246
Aka	2R	11000	In3Rpayne	Perm	0.288496272521973	0.0203948623078746	0.624253694128972	0.00217672640599512	0.951053994130913	0.33459172153237	0.320512080800706
Aka	2R	11000	NC	1	0.0202640915022032	0.0144075069320972	0.0270398200446643	0.00808860989365103	0.0395386192167789	0.02159730531108	0.00984981799764235
Aka	2R	11000	NC	2	0.421292523139697	0.383946960064226	0.45706783165892	0.334300689362932	0.519702012174623	0.422285361846808	0.0559615371243825
Aka	2R	11000	NC	3	0.558688960726448	0.517450742496616	0.593897767935165	0.457162871414088	0.644167905684293	0.556117332842112	0.0562074051723195
Aka	2R	11000	NC	Perm	0.344653175679564	0.0258558312569425	0.573167165301745	0.00249864555659928	0.928943559891043	0.339437404638384	0.309267555307445
Aka	2R	11000	Year	1	0.960424408039793	0.950351931044469	0.970005924833122	0.933457100727498	0.982030038047957	0.959692904859687	0.0144527032855746
Aka	2R	11000	Year	2	0.0228916998565551	0.014198681333792	0.0316463654496084	0.00463524606661061	0.0503595083905472	0.0243992569061672	0.0133403266276602
Aka	2R	11000	Year	3	0.0155246950031541	0.0114207925058299	0.0196611753588588	0.00668921075437212	0.0270881606835736	0.0159078382341458	0.00652453142365238
Aka	2R	11000	Year	Perm	0.417078437239174	0.0191873712475205	0.519161832582881	0.000489603616897975	0.961740678729946	0.332183188077189	0.31377036815834
Aka	2R	12000	In2Lt	1	0.966864505707175	0.955978016627701	0.977172680991247	0.942208916253223	0.987393477709662	0.965958591421869	0.0138572029265577
Aka	2R	12000	In2Lt	2	0.0321754031510884	0.0220620095495056	0.0425074079737463	0.0119250367335027	0.0570303679169841	0.0330839628649418	0.0137371580054353
Aka	2R	12000	In2Lt	3	0.000438183305588478	0.000110593317424129	0.00147317537922127	3.9206265735658e-06	0.00356242202062028	0.000957445713188863	0.00120027364566291
Aka	2R	12000	In2Lt	Perm	0.220511936156596	0.0840589291965193	0.62902902257214	0.00288678216037351	0.873682886057	0.333981451270845	0.29965094819326
Aka	2R	12000	In2Rns	1	0.453289133689743	0.431914863096242	0.473584429838013	0.399523584882808	0.50574478913552	0.453256020696612	0.0322485262271338
Aka	2R	12000	In2Rns	2	0.266146080247933	0.232390186237673	0.292562712242857	0.197693486838125	0.331899001604426	0.262834076483112	0.0415743280508029
Aka	2R	12000	In2Rns	3	0.281684874130226	0.260629676385965	0.309156304125112	0.230753170195468	0.345319090026994	0.283909902820277	0.0361681142198277
Aka	2R	12000	In2Rns	Perm	0.273417678037368	0.0842166328829746	0.477100169560995	0.000230410369000995	0.987158517298997	0.333389346061829	0.292147918811296
Aka	2R	12000	In3Lp	1	0.771185994165942	0.754973523233296	0.782671242670253	0.736129930343579	0.800271546967093	0.769211431906041	0.0201854543695612
Aka	2R	12000	In3Lp	2	0.00212088877725881	0.000528718051568632	0.00642132544769231	2.13404075904001e-05	0.0132548566123177	0.00407569501588991	0.004797452351509
Aka	2R	12000	In3Lp	3	0.226239737854143	0.213669385359241	0.241137288389659	0.193964760325307	0.259513439894089	0.226712873078069	0.0200349213862485
Aka	2R	12000	In3Lp	Perm	0.232959951579838	0.069990999388068	0.540102069145065	0.00506872734158676	0.919716850852627	0.345633418261201	0.298437962961389
Aka	2R	12000	In3Rc	1	0.919702637884129	0.908332368170708	0.932702574781533	0.889875861898649	0.945890552578815	0.919409323422694	0.0178879582207447
Aka	2R	12000	In3Rc	2	0.0371123717743191	0.0263655103447173	0.0485365875513989	0.01666637099605	0.0665610132238069	0.0386477818578531	0.0160713832028737
Aka	2R	12000	In3Rc	3	0.0423454140084237	0.0338862034648523	0.048752900002043	0.0265387670702506	0.059583671762478	0.0419428947194526	0.0104895859891553
Aka	2R	12000	In3Rc	Perm	0.369812512961336	0.0185773312215486	0.528817973998538	0.00103662937269012	0.958210777137099	0.32701778922997	0.312491137181048
Aka	2R	12000	In3RMo	1	0.262126609505729	0.23563862594792	0.286338765475106	0.20232862532076	0.316650248985215	0.261168467887504	0.0348365564586122
Aka	2R	12000	In3RMo	2	0.735451782052984	0.710999503743354	0.7596345745303	0.680020305122693	0.794661479423008	0.736097706344254	0.0350070136153149
Aka	2R	12000	In3RMo	3	0.00119821583784849	0.000311271594489024	0.00310567354544063	2.13903320223683e-05	0.00911950518393775	0.00273382576824202	0.00444554686099999
Aka	2R	12000	In3RMo	Perm	0.315220049876684	0.0205297606906153	0.544798501234167	0.000490060150211593	0.813870306941315	0.332924785391814	0.284607820245933
Aka	2R	12000	In3Rpayne	1	0.00166203332207862	0.000358837417712664	0.00363451509804728	3.48590255355825e-05	0.0072317778178269	0.00248726937445893	0.00279381761659571
Aka	2R	12000	In3Rpayne	2	0.372576782475359	0.336711777842189	0.411226601711027	0.297329678415687	0.476449959827764	0.375570351922756	0.0560320073448843
Aka	2R	12000	In3Rpayne	3	0.622557247583833	0.586517423899393	0.660690287122676	0.520250087256458	0.698650787585902	0.621942378702785	0.0560948923183562
Aka	2R	12000	In3Rpayne	Perm	0.314317840421696	0.0299182969885395	0.603998409228309	0.00415954922280947	0.907992040873589	0.349848315701027	0.311507531554448
Aka	2R	12000	NC	1	0.0216574994110908	0.0160543384492212	0.0274650661034471	0.00941344094693563	0.0385435089783679	0.0223043241271292	0.00910228744147919
Aka	2R	12000	NC	2	0.415584911202861	0.375845366080658	0.450303941683973	0.310808738979653	0.496190461073168	0.412228135500594	0.0561346471080782
Aka	2R	12000	NC	3	0.564430450408332	0.526615592083985	0.597826310105729	0.484915802392739	0.66116541229264	0.565467540372277	0.0560580301434189
Aka	2R	12000	NC	Perm	0.301716334899964	0.0187029068819488	0.568675355578098	0.00143423309134634	0.95197673365847	0.320779864152525	0.314619950793218
Aka	2R	12000	Year	1	0.962280562544063	0.952550291538384	0.970591434365873	0.937173297507292	0.98021264585923	0.96088637108661	0.013422987156127
Aka	2R	12000	Year	2	0.0216692370219504	0.0133804838475934	0.0309394952517689	0.00716052685293516	0.0450895213602906	0.0233832797260284	0.0123860632440436
Aka	2R	12000	Year	3	0.0157139021225003	0.0111069878432166	0.0197940215968953	0.00685393526143075	0.0266910527024972	0.015730349187362	0.00623563534946039
Aka	2R	12000	Year	Perm	0.414160021315071	0.021061090737448	0.519740945802327	0.000506567061850837	0.963259951303262	0.328725679824171	0.311332824065921
Aka	2R	13000	In2Lt	1	0.965509950368263	0.954665314866096	0.975141758481508	0.938271923959589	0.987781616471296	0.964151015485063	0.0151797227387538
Aka	2R	13000	In2Lt	2	0.0336639175374172	0.0237452589284033	0.0441156551805205	0.0120593063525988	0.0608996390321264	0.0348969071688729	0.0149852414476226
Aka	2R	13000	In2Lt	3	0.000475470519860364	0.0001365319323675	0.00127522688972983	3.26030465979357e-06	0.00346442773108776	0.000952077346064047	0.00124715749403046
Aka	2R	13000	In2Lt	Perm	0.216482261920422	0.0667050034735907	0.587281867032393	0.00230813103875137	0.870204955598547	0.324307137037197	0.299902245423846
Aka	2R	13000	In2Rns	1	0.455960888329969	0.436234329714029	0.477099333430083	0.401251468380923	0.508208283617598	0.456274257437279	0.0321047506708005
Aka	2R	13000	In2Rns	2	0.262643293914249	0.233664724500267	0.290696995527204	0.20378469352796	0.328887157158733	0.263570072948417	0.0395615656549824
Aka	2R	13000	In2Rns	3	0.279962981121788	0.25659943308284	0.300744975415178	0.227893487029468	0.334832634527831	0.280155669614305	0.0319711207117206
Aka	2R	13000	In2Rns	Perm	0.27580864892128	0.0796779053208059	0.488064660927917	0.000552009288683813	0.985865823677351	0.342071092895806	0.297183168262488
Aka	2R	13000	In3Lp	1	0.76865370128082	0.756619012815613	0.781710914079034	0.736467841654846	0.80175591192126	0.768483940626984	0.0190682339559081
Aka	2R	13000	In3Lp	2	0.0024438973075337	0.00041834456021369	0.00646459212665769	1.70864627983147e-05	0.0135979637364335	0.00405410527222584	0.00443155977730851
Aka	2R	13000	In3Lp	3	0.228079748150709	0.215056834883677	0.239858085721294	0.196363649581596	0.258711095769586	0.227461954100791	0.0187580856695329
Aka	2R	13000	In3Lp	Perm	0.226565901182028	0.0633383258478725	0.52480029239448	0.00533405702936068	0.887421293064474	0.334137146017303	0.289476374720998
Aka	2R	13000	In3Rc	1	0.922819698485203	0.910007022747713	0.934227267780937	0.890478797161033	0.946337061321754	0.921134636032376	0.0186403376375428
Aka	2R	13000	In3Rc	2	0.0346023075730329	0.0249795531295653	0.0464156798922148	0.014222439555402	0.0676158806183604	0.0365748876825085	0.0161945745885469
Aka	2R	13000	In3Rc	3	0.0421038930419509	0.0351672677800982	0.04742575508426	0.0279340705075008	0.0582375946136044	0.0422904762851153	0.00950108095608759
Aka	2R	13000	In3Rc	Perm	0.377735148052325	0.0186032129581484	0.528447686177344	0.00127425051005572	0.961466661605634	0.323624183984171	0.314577632778355
Aka	2R	13000	In3RMo	1	0.265938360953754	0.239739922683935	0.289855294577831	0.202249157573825	0.325370284716894	0.265459901378058	0.0372620618550676
Aka	2R	13000	In3RMo	2	0.7316193613131	0.708779865236767	0.758119771543254	0.672548717491708	0.796276024802452	0.732289652491834	0.0374347856906772
Aka	2R	13000	In3RMo	3	0.00116681547435611	0.000275237964208401	0.00271532023141863	1.04800568457623e-05	0.00813389901795913	0.00225044613010815	0.00299132737818302
Aka	2R	13000	In3RMo	Perm	0.338045867126478	0.019395994031847	0.54798619744567	0.000478091416019075	0.812334674287404	0.33576641519815	0.285026584882693
Aka	2R	13000	In3Rpayne	1	0.00129444270958468	0.000259386473332595	0.00314211857257925	6.53201549934843e-06	0.00795764883248321	0.00234743731089274	0.00297394175626684
Aka	2R	13000	In3Rpayne	2	0.365267588645992	0.335567743443927	0.402516504314879	0.284288899287431	0.448778345802873	0.368425587473093	0.0494844468278523
Aka	2R	13000	In3Rpayne	3	0.631547899291351	0.596666989986805	0.660234613544642	0.55016593818513	0.713135330404187	0.629226975216014	0.0494554647267711
Aka	2R	13000	In3Rpayne	Perm	0.30808185294493	0.0227088067455315	0.593509229520957	0.00342971811489947	0.909988812969598	0.333904454878513	0.31118665248846
Aka	2R	13000	NC	1	0.02188325002619	0.0169794429574474	0.028346050519275	0.0090997520045072	0.0401385879105941	0.0231197028783793	0.00917475810187427
Aka	2R	13000	NC	2	0.418136218240819	0.384331406566979	0.451797112983157	0.337291581359964	0.504348276399219	0.418242922291227	0.0497021684649554
Aka	2R	13000	NC	3	0.556906480835384	0.525535362853148	0.594882076069516	0.475737987300825	0.639008336252075	0.558637374830394	0.0497079091292672
Aka	2R	13000	NC	Perm	0.337621046089608	0.0204048898059555	0.588111611635536	0.000785306712024458	0.963428967637026	0.344249013131386	0.318916470803124
Aka	2R	13000	Year	1	0.963673302461815	0.953844599284811	0.972307644847072	0.93753269293973	0.979801347941003	0.962184435741395	0.0139997859408042
Aka	2R	13000	Year	2	0.0203987710170191	0.0131774930954049	0.0292889573685048	0.0057582774991242	0.0466034819556508	0.0219965025809068	0.0125247261388306
Aka	2R	13000	Year	3	0.0154628925888852	0.0115968754267685	0.018914281888981	0.00764882536577492	0.0260884493518339	0.0158190616776979	0.00566016819944802
Aka	2R	13000	Year	Perm	0.416405164434732	0.0185459972131509	0.510741449525249	0.000450568172200885	0.963684167414116	0.324168239832062	0.31365689736389
Aka	2R	14000	In2Lt	1	0.967910959400121	0.959681173183047	0.975338750623566	0.945212329744797	0.987214059412131	0.967074008937987	0.0123949432649729
Aka	2R	14000	In2Lt	2	0.0312964385185094	0.0242948517344012	0.0392594240840078	0.0122359909720277	0.0523228607783306	0.0320191730831546	0.0121635005820756
Aka	2R	14000	In2Lt	3	0.00038281114035597	0.000103887493701508	0.00104287409702299	2.43744036847254e-06	0.00349895015919357	0.000906817978857702	0.00132055120488192
Aka	2R	14000	In2Lt	Perm	0.201020091589085	0.065249342374862	0.591190802890343	0.00150563841578555	0.846831947381037	0.315763977861391	0.300217727668363
Aka	2R	14000	In2Rns	1	0.453196968308813	0.433946415896243	0.470745243012943	0.407498689486041	0.494509199157079	0.451747971366061	0.0270744241672297
Aka	2R	14000	In2Rns	2	0.26345240368826	0.241259387900518	0.284613810472865	0.210597701066008	0.326312531572171	0.264636215889654	0.0354004375987191
Aka	2R	14000	In2Rns	3	0.284681929462989	0.259305525670254	0.30604105711978	0.233570657112675	0.339388143605883	0.283615812744284	0.0326630156022484
Aka	2R	14000	In2Rns	Perm	0.255510202898497	0.077246981023555	0.458523557291035	0.00036824501830658	0.950605401877633	0.313202779830182	0.279222474241833
Aka	2R	14000	In3Lp	1	0.771669256936105	0.75734678923718	0.782417395295634	0.73721640638896	0.798404352223301	0.769569548623459	0.019246226120492
Aka	2R	14000	In3Lp	2	0.00193836758053185	0.00063874026744371	0.00475200031611033	4.19497811742011e-05	0.00989695007329191	0.00328804581208402	0.00359350821848702
Aka	2R	14000	In3Lp	3	0.225195918790283	0.215231910616743	0.239918344118293	0.198114242115424	0.259638069685226	0.227142405564457	0.0188368174066896
Aka	2R	14000	In3Lp	Perm	0.196000611421672	0.0567624959084296	0.494114328024809	0.00525885332261857	0.885355148487985	0.307815414024833	0.290658298003126
Aka	2R	14000	In3Rc	1	0.919919664487057	0.908130004250438	0.931479832042781	0.891092990501094	0.94579204299994	0.919077379060082	0.0168684052701608
Aka	2R	14000	In3Rc	2	0.0373698328067445	0.029015339123009	0.0469009617127535	0.0180713645465338	0.0645673775027961	0.0391139152702892	0.0145260628130494
Aka	2R	14000	In3Rc	3	0.0414542027978721	0.0343725428927451	0.047553446914107	0.0272239206375922	0.0579034584019344	0.0418087056696293	0.00961479180714298
Aka	2R	14000	In3Rc	Perm	0.350148252473084	0.0150952497129517	0.524764064338692	0.000968378818177126	0.95527442232393	0.3083414466103	0.308679045669926
Aka	2R	14000	In3RMo	1	0.259792907774692	0.24101355712919	0.278552842705709	0.202938387174369	0.309021957918984	0.259205647080387	0.0308170348371027
Aka	2R	14000	In3RMo	2	0.737455319320861	0.719724099296746	0.757590724966488	0.689245265628418	0.794219111594811	0.738556341918007	0.0307229996422415
Aka	2R	14000	In3RMo	3	0.00120203826637576	0.000226469487471998	0.00292918454044716	8.13589145879327e-06	0.00762679822909895	0.00223801100160589	0.00330989747601973
Aka	2R	14000	In3RMo	Perm	0.383344126108224	0.0183287847754444	0.535598633192112	0.000412057865235797	0.795428802045883	0.338242875034562	0.281843690759138
Aka	2R	14000	In3Rpayne	1	0.00172792702511973	0.00043979878220231	0.0036560949170931	3.04926109893363e-05	0.00695186341093714	0.0025018511363348	0.00264541774484954
Aka	2R	14000	In3Rpayne	2	0.373131883109212	0.34162080711628	0.407420278902092	0.300180783018319	0.452662771329841	0.374438521267513	0.0504106343849883
Aka	2R	14000	In3Rpayne	3	0.624300833672473	0.590778607215089	0.655273192893414	0.546363464208548	0.698956822291327	0.623059627596152	0.0506274820631618
Aka	2R	14000	In3Rpayne	Perm	0.308322736726255	0.0233779376485695	0.599390736663622	0.00364475864402106	0.961180396768716	0.339773701473301	0.310064433021136
Aka	2R	14000	NC	1	0.021180474542207	0.0160670367582629	0.0263690316737395	0.0105760713762074	0.0344110715994235	0.0216107816864219	0.00756048347105913
Aka	2R	14000	NC	2	0.414845863815824	0.378276862851461	0.448125694502347	0.336077407090958	0.488414346860341	0.413625844045374	0.0503595400118425
Aka	2R	14000	NC	3	0.563808712367932	0.533207732971326	0.597107404634632	0.486164523063309	0.647224936626142	0.564763374268204	0.0508945003962591
Aka	2R	14000	NC	Perm	0.331047345181137	0.0213069663483667	0.562125272938951	0.00121688618072204	0.965922837593146	0.337946443491322	0.318378486352837
Aka	2R	14000	Year	1	0.961852789734721	0.953506690930104	0.970202366795111	0.938411407040952	0.979162139553497	0.960718756982026	0.0124784367087607
Aka	2R	14000	Year	2	0.0219493367943971	0.0160129212565922	0.0293981849733715	0.00873234878376598	0.044686595718056	0.0236810485779576	0.0110307221843047
Aka	2R	14000	Year	3	0.015441017403324	0.0110009479465286	0.0187855091539194	0.00720182467734201	0.0248616869933795	0.0156001944400165	0.00569958232994933
Aka	2R	14000	Year	Perm	0.396321542054864	0.0179829646407652	0.504970065124548	0.000402265893165587	0.956581843532467	0.307298935193874	0.307937280800119
Aka	2R	15000	In2Lt	1	0.965770549198381	0.958870822674366	0.973558050503773	0.944183182459206	0.983904773591905	0.965419844020355	0.0119685936230906
Aka	2R	15000	In2Lt	2	0.0329116867930967	0.0254529002246089	0.0402656092336394	0.0158502066154709	0.0552137775996557	0.0336534724283254	0.0119558580421084
Aka	2R	15000	In2Lt	3	0.000583062256472078	0.000161672805379438	0.0012137197052996	1.05497935046261e-05	0.00318247740222792	0.000926683551319648	0.00109830356757483
Aka	2R	15000	In2Lt	Perm	0.219655765092194	0.0749661952375937	0.642184410675691	0.00197811531169561	0.888774888820824	0.340547776947392	0.308534149907366
Aka	2R	15000	In2Rns	1	0.452039311616314	0.433484789731383	0.471467116317004	0.409052600773599	0.50033976426668	0.453470001241296	0.0281462593611732
Aka	2R	15000	In2Rns	2	0.262416167235506	0.24212494989167	0.283154049150843	0.211774267251735	0.315636509369235	0.262949130719303	0.0320182919703916
Aka	2R	15000	In2Rns	3	0.284525554453635	0.266475269398701	0.30296061705025	0.234223865923103	0.328564557056651	0.283580868039401	0.0277500559063042
Aka	2R	15000	In2Rns	Perm	0.263075596378226	0.0824260607233167	0.472637187181317	0.000350201065065962	0.988562958140711	0.331266226120827	0.290862600160825
Aka	2R	15000	In3Lp	1	0.767886661322815	0.755771187520202	0.777839322248533	0.739477671913302	0.795888075217751	0.767075246904635	0.0166662118847208
Aka	2R	15000	In3Lp	2	0.00214650833788185	0.000908389973005872	0.00476897171453657	2.91305587002606e-05	0.0105971473003343	0.00336101817836657	0.00385498779219816
Aka	2R	15000	In3Lp	3	0.229425317139189	0.22012296216962	0.240294353676122	0.199121498769922	0.256066627688098	0.229563734916999	0.0168719929657474
Aka	2R	15000	In3Lp	Perm	0.230732378114406	0.0631426266875627	0.530891840328549	0.00647849856441049	0.91559645734943	0.343117576900053	0.296933696821775
Aka	2R	15000	In3Rc	1	0.92370595993136	0.913581783951067	0.931373846101361	0.898458129583578	0.943012005828608	0.922188377603291	0.0135963298115094
Aka	2R	15000	In3Rc	2	0.0363178327207054	0.0282847087461751	0.0448993465441758	0.0173877633791081	0.0591238541500854	0.0368334605761982	0.0125979905532534
Aka	2R	15000	In3Rc	3	0.0396357832361691	0.0353659614891204	0.0461191989657795	0.0289362237534916	0.0564277071907311	0.0409781618205112	0.00835753205404715
Aka	2R	15000	In3Rc	Perm	0.400916700943536	0.0217998594619176	0.541755027209882	0.00183360540760553	0.960945270449643	0.346889758469359	0.321076476737198
Aka	2R	15000	In3RMo	1	0.263596886584714	0.244731118662321	0.281423703247189	0.215285272926321	0.313531974975009	0.263629593195529	0.0291472482614418
Aka	2R	15000	In3RMo	2	0.735414408126185	0.717220012215884	0.754514667637635	0.684615990942178	0.782767087665001	0.734728836478811	0.0295088089336615
Aka	2R	15000	In3RMo	3	0.000739263317829973	0.000129397064206399	0.00193838258026418	9.99861339955928e-06	0.00739755407063463	0.0016415703256598	0.0024951358132289
Aka	2R	15000	In3RMo	Perm	0.343485834044579	0.0207354664330914	0.553705104145454	0.000357211592719768	0.805791565967003	0.337641311325854	0.283689876491922
Aka	2R	15000	In3Rpayne	1	0.00113702058836247	0.000506698613625762	0.00266796488378108	2.78584084570738e-05	0.00539795740136984	0.00181593384335451	0.00190765593880916
Aka	2R	15000	In3Rpayne	2	0.370108178367755	0.343293755682194	0.401878554722038	0.297979430644826	0.44213970996899	0.371452452416695	0.0428569969814633
Aka	2R	15000	In3Rpayne	3	0.628606207527421	0.596398928748646	0.654885644701681	0.554408270952256	0.701314841745072	0.62673161373995	0.0430067056717391
Aka	2R	15000	In3Rpayne	Perm	0.321711428147227	0.0237630855290166	0.617702040581329	0.0031591826237631	0.955986378014384	0.349211873339835	0.315725826317108
Aka	2R	15000	NC	1	0.0207874479299479	0.0161758669838221	0.026728558068736	0.0104435639324225	0.0368684915801687	0.0220430660681303	0.00818492119629225
Aka	2R	15000	NC	2	0.417598753935845	0.38446979740533	0.444202081032154	0.349700774608002	0.487964420972923	0.415740101589887	0.0430541852423152
Aka	2R	15000	NC	3	0.562342783333911	0.535038590960946	0.594215532725423	0.487021926982	0.630986123440902	0.562216832341983	0.0432248160931209
Aka	2R	15000	NC	Perm	0.297218879867876	0.0174566478038527	0.561123090845187	0.00115840035097461	0.918358909092368	0.310328359298648	0.308220582540744
Aka	2R	15000	Year	1	0.963967566437859	0.957494016276316	0.969843844964405	0.94381883637607	0.977728062595127	0.963047772752147	0.0100791178012514
Aka	2R	15000	Year	2	0.0211293931048992	0.0149992911318418	0.0280496206973293	0.00727124553465836	0.0396330891952677	0.0219524700697957	0.00954841058980168
Aka	2R	15000	Year	3	0.0141723718495274	0.0116712521726463	0.0177952761219142	0.00835999930249009	0.0247901904775124	0.0149997571780577	0.00499449664243673
Aka	2R	15000	Year	Perm	0.438217149157072	0.0211404043918741	0.516604978984587	0.000457137771916214	0.965893269144073	0.346235206110111	0.321180596285213
Aka	2R	16000	In2Lt	1	0.967256234609353	0.958757826897306	0.974086613566099	0.94311706724102	0.984460869350867	0.966240552846134	0.012255274870524
Aka	2R	16000	In2Lt	2	0.0319157755312541	0.025104281998014	0.040129534039464	0.014776400113335	0.0566126701828386	0.0329178247676759	0.0120822377968226
Aka	2R	16000	In2Lt	3	0.000400154029555076	7.71078487409571e-05	0.00116023581964851	1.41659332796919e-06	0.00317997492191823	0.000841622386189999	0.00107244241162168
Aka	2R	16000	In2Lt	Perm	0.213074467527838	0.0680065301613786	0.595147655409282	0.000904005551636838	0.873164095559941	0.327134509478956	0.306268331488308
Aka	2R	16000	In2Rns	1	0.454486313290033	0.437300737146573	0.469749752710591	0.40939425058299	0.495813741290181	0.453160815790394	0.0250505542576581
Aka	2R	16000	In2Rns	2	0.261882335118948	0.243721268879507	0.287184422268628	0.213007534549319	0.323258980438399	0.264937576383726	0.0342662747354138
Aka	2R	16000	In2Rns	3	0.282177221559647	0.261919838790953	0.300285629632112	0.234024758191745	0.329823892943643	0.28190160782588	0.0282291274141912
Aka	2R	16000	In2Rns	Perm	0.262070618765148	0.0906102874548941	0.482066325879151	0.000607705656080748	0.987657712898341	0.332852130146436	0.290478701110922
Aka	2R	16000	In3Lp	1	0.77065107529593	0.75684728444588	0.781547608650144	0.738534412725643	0.796449222072776	0.768881946855171	0.0180577545059603
Aka	2R	16000	In3Lp	2	0.00207184883726904	0.00062774702919373	0.00469541535702575	2.57087061107535e-05	0.0108910494200761	0.00333582839373358	0.00374607814549116
Aka	2R	16000	In3Lp	3	0.227421022945183	0.215250092388945	0.23979062311122	0.201200705242086	0.258196894394994	0.227782224751096	0.0173604409988116
Aka	2R	16000	In3Lp	Perm	0.214885434004212	0.0695003731464018	0.520959323285326	0.00656332877910198	0.909350107188744	0.335489314190103	0.294024994679109
Aka	2R	16000	In3Rc	1	0.921964441114981	0.909675504519454	0.931821176080045	0.892276058513448	0.945785096290403	0.920501795192948	0.016200474958457
Aka	2R	16000	In3Rc	2	0.0360954966853769	0.0294543915932376	0.0459631276692694	0.0173937567146129	0.0593726457526101	0.0375901519149855	0.0126523490319271
Aka	2R	16000	In3Rc	3	0.0417768866048421	0.0358069597367446	0.0477828765872784	0.0282555224891675	0.0563576546154554	0.0419080528920671	0.00890980264333882
Aka	2R	16000	In3Rc	Perm	0.373179893713482	0.0153481218507116	0.530010902218315	0.000978539028750003	0.95289798648494	0.320455992363551	0.315538178451641
Aka	2R	16000	In3RMo	1	0.261069863864325	0.242852041409407	0.280342028782677	0.213146388359631	0.316128026220517	0.261590361392977	0.0299085495432444
Aka	2R	16000	In3RMo	2	0.736778394550573	0.717403734277486	0.755311892688767	0.683054650112659	0.785122699147431	0.736766985067918	0.0298051095494826
Aka	2R	16000	In3RMo	3	0.00075723997838924	0.000160760113282721	0.002161419859956	7.44037619132361e-06	0.00679997024114486	0.00164265353910568	0.00220117053238691
Aka	2R	16000	In3RMo	Perm	0.341031989417356	0.0201473436069336	0.543634590169472	0.000263305967923517	0.811948123961189	0.335433736039057	0.284916887124196
Aka	2R	16000	In3Rpayne	1	0.00137264140719969	0.000418598454858369	0.0035537885777674	2.28087550984954e-05	0.00757878024606881	0.0022776984203076	0.00245070959812298
Aka	2R	16000	In3Rpayne	2	0.370646924842781	0.342226537403562	0.396372591619317	0.305141131634869	0.438532803596668	0.370809159262302	0.041735960684489
Aka	2R	16000	In3Rpayne	3	0.626737367854801	0.601323064052033	0.653340227741542	0.558805202036104	0.693278481901375	0.62691314231739	0.0415269435378751
Aka	2R	16000	In3Rpayne	Perm	0.304961001705586	0.023358505750499	0.610856784105007	0.0027299495722573	0.966367191460469	0.34282334788759	0.311714625360434
Aka	2R	16000	NC	1	0.0216012949036868	0.0169656872507344	0.0262225601758205	0.0110793532530117	0.0345528076848929	0.0218767487323974	0.00707593697774622
Aka	2R	16000	NC	2	0.416642812377564	0.391867633171033	0.442837711093139	0.346183001077409	0.486212041540965	0.41666785549257	0.0425034577202922
Aka	2R	16000	NC	3	0.563587214064564	0.533653990220975	0.588630167338765	0.49420268717662	0.626967310864173	0.561455395775032	0.0421045345036139
Aka	2R	16000	NC	Perm	0.340455240600011	0.0226809426219288	0.574494764563668	0.00129368906861964	0.927800833183871	0.331974481396432	0.311887686193053
Aka	2R	16000	Year	1	0.962981491339757	0.954266575271279	0.970167527766829	0.939779634607928	0.97936743696227	0.961830630890156	0.0119037097938901
Aka	2R	16000	Year	2	0.0214864040109534	0.0159758659341896	0.0289306439100082	0.00791907288375933	0.0400712961325741	0.0225853737890126	0.00979379305398314
Aka	2R	16000	Year	3	0.0153544879569894	0.0116481363709773	0.0189450467777891	0.0076737032404093	0.0244986863156751	0.0155839953208314	0.00532998055898542
Aka	2R	16000	Year	Perm	0.42397885025994	0.0190344836508085	0.511935959523135	0.000294282405817601	0.962595567917414	0.321621487627517	0.317009790639103
Aka	2R	17000	In2Lt	1	0.968704212159736	0.959556063901999	0.975548796503195	0.945451146713868	0.982614842760285	0.967160668382178	0.011541701845389
Aka	2R	17000	In2Lt	2	0.0305764579252295	0.0238843813425184	0.0394144218467182	0.0161941393498245	0.052961889597865	0.0320798698442883	0.0114078290250939
Aka	2R	17000	In2Lt	3	0.000310123745772877	6.87330211633293e-05	0.000971892064647052	3.15586281672251e-06	0.00294490401887239	0.000759461773533373	0.00103331335793742
Aka	2R	17000	In2Lt	Perm	0.207190582320927	0.0753347084870181	0.57398423326311	0.00128742983283699	0.87629109927032	0.32554853112699	0.303541608399575
Aka	2R	17000	In2Rns	1	0.45200693585317	0.433368575660954	0.466762423276834	0.410506673369226	0.489883122641585	0.451230905994874	0.0246891411613907
Aka	2R	17000	In2Rns	2	0.265022337889774	0.239796887770178	0.288409593247153	0.214745069807316	0.316733503403663	0.264553232063321	0.0336317990656875
Aka	2R	17000	In2Rns	3	0.281919477155152	0.266085248982797	0.301706334585796	0.24395708950859	0.32978581722933	0.284215861941805	0.0268045645186489
Aka	2R	17000	In2Rns	Perm	0.26028471611721	0.0936902090767169	0.483206345780245	0.000397291598083855	0.994166884089349	0.339115822267472	0.294936022825733
Aka	2R	17000	In3Lp	1	0.770556940786395	0.759708575850308	0.779523220716835	0.741577257739573	0.791564053238468	0.768604685321898	0.0162089081802578
Aka	2R	17000	In3Lp	2	0.00196933645110498	0.000425488856959652	0.00511747210916706	2.83189246374052e-05	0.0104079658976282	0.00325988691709808	0.00373225444423778
Aka	2R	17000	In3Lp	3	0.225447704062526	0.217436040673704	0.237642008264303	0.207213555805496	0.255635496782215	0.228135427761004	0.0155941876657124
Aka	2R	17000	In3Lp	Perm	0.215416850796309	0.0653648938579721	0.525170366931171	0.0129226114444176	0.813975519585594	0.327809656712762	0.28871533934529
Aka	2R	17000	In3Rc	1	0.920826017162032	0.910727934560229	0.92976892107774	0.896855315832406	0.944350967758574	0.92011681806295	0.0145306821654383
Aka	2R	17000	In3Rc	2	0.0386528662386265	0.0294276115274952	0.0458886382515564	0.0190689944739565	0.0582853674518371	0.0385651301298451	0.0120713878118325
Aka	2R	17000	In3Rc	3	0.0408289096651272	0.0363456779889114	0.0470316337558973	0.0286590682404335	0.0542730269896186	0.0413180518072053	0.0079298704506376
Aka	2R	17000	In3Rc	Perm	0.394942388539571	0.0161673134069193	0.541203460463279	0.0012980524261506	0.958404357655062	0.336017376908474	0.317351360374947
Aka	2R	17000	In3RMo	1	0.257415504797894	0.239334393993256	0.278650527041686	0.217073134467618	0.307863174020564	0.259640307110768	0.0283893324112064
Aka	2R	17000	In3RMo	2	0.740519774713962	0.719352606242949	0.758398112262612	0.690642966345309	0.780513502208725	0.738891256926722	0.0284644788764768
Aka	2R	17000	In3RMo	3	0.000625508381341817	0.00017056627509935	0.00188296352542417	5.2754715343646e-06	0.00553906010453379	0.0014684359625095	0.00209695837363056
Aka	2R	17000	In3RMo	Perm	0.346458954447309	0.0187414869957346	0.551872162110231	0.000427468098666773	0.819598877177975	0.341173303487449	0.286348895156468
Aka	2R	17000	In3Rpayne	1	0.00156060793391767	0.000577528646321354	0.00314619625642726	7.97822993169206e-05	0.00608757677904316	0.00217391171100543	0.00201685399902696
Aka	2R	17000	In3Rpayne	2	0.370735105030219	0.346773241083982	0.399811521741995	0.310297899264797	0.448490563975886	0.374129771513572	0.0407090168241934
Aka	2R	17000	In3Rpayne	3	0.627041809782565	0.598733131025051	0.650714540069037	0.550528289428498	0.687607248605852	0.623696316775423	0.0404712088959242
Aka	2R	17000	In3Rpayne	Perm	0.296342044956642	0.0249639838757189	0.608905763163042	0.00350563138591191	0.957501665383345	0.33392030780988	0.311335106532005
Aka	2R	17000	NC	1	0.0209811899513767	0.0161675749892611	0.0253441403249143	0.0110314610207831	0.0328405107088055	0.0213049236899211	0.00680085196906547
Aka	2R	17000	NC	2	0.41620823190686	0.386598322290359	0.441594116524508	0.341883959684809	0.480871019964293	0.413702688924059	0.041390009151492
Aka	2R	17000	NC	3	0.562014355007539	0.538949767265198	0.592241868061553	0.499383235782796	0.637567855253288	0.56499238738602	0.0406877806667194
Aka	2R	17000	NC	Perm	0.337807314853589	0.022064212756242	0.578824456877133	0.00114886394498975	0.961279056712548	0.338391414484737	0.317226295428026
Aka	2R	17000	Year	1	0.962338354392174	0.954371833841981	0.969293224815846	0.943897724701955	0.97925381318985	0.961533027360505	0.0107654865350694
Aka	2R	17000	Year	2	0.0227837437288604	0.0161282357560218	0.0292663538275772	0.00882018089678459	0.038283391418688	0.0232413124921633	0.00940567879934271
Aka	2R	17000	Year	3	0.0149611091631156	0.0120480296464629	0.018484713439718	0.00806397843600653	0.0231727060828293	0.0152256601473314	0.00466284928014106
Aka	2R	17000	Year	Perm	0.436296362265743	0.0198260858511518	0.513710497171778	0.00023983502875717	0.963115756794557	0.334305166529708	0.317288143432754
Aka	2R	18000	In2Lt	1	0.969524373638206	0.960127915468454	0.975577349992072	0.948995260263747	0.983828655569273	0.967651392886065	0.0107588697417769
Aka	2R	18000	In2Lt	2	0.0301303433657081	0.0239427363037754	0.0393950430549895	0.0151243497156932	0.0500374538015234	0.0316673486825903	0.010764379358987
Aka	2R	18000	In2Lt	3	0.000350390607844101	7.69179504235521e-05	0.00098858734819519	3.8942564450866e-06	0.00237850830351751	0.000681258431344564	0.000842669040376774
Aka	2R	18000	In2Lt	Perm	0.212310019224609	0.0593708312068273	0.64564379750964	0.00142317359811017	0.88536880033094	0.334950505992304	0.313763822101267
Aka	2R	18000	In2Rns	1	0.451914814069094	0.437438593526698	0.471074450968635	0.411221859484522	0.491479461478359	0.452361418737803	0.0256674677989641
Aka	2R	18000	In2Rns	2	0.267318246889105	0.24634215325699	0.290218838570736	0.218042891874914	0.327555804519106	0.268146348251071	0.0322627003228269
Aka	2R	18000	In2Rns	3	0.280278200126782	0.261605578977669	0.2983854701759	0.238310853743164	0.317295522303783	0.279492233011126	0.0249441687161588
Aka	2R	18000	In2Rns	Perm	0.27033402674984	0.0930314966373733	0.483647721424542	0.000263046773220808	0.966133671321493	0.339264501277008	0.282576860855669
Aka	2R	18000	In3Lp	1	0.770481717378568	0.761428169386385	0.780107523440722	0.746396316937536	0.793040227702849	0.770656190134121	0.0145583113473256
Aka	2R	18000	In3Lp	2	0.00179707609971508	0.000501822613176699	0.00414910435924186	4.52326390728909e-05	0.00932346350303541	0.00284442050781402	0.00299798320262091
Aka	2R	18000	In3Lp	3	0.22710069634209	0.216507065189791	0.236066709955855	0.205121559025583	0.252142821735583	0.226499389358065	0.0145710298982456
Aka	2R	18000	In3Lp	Perm	0.225864903514801	0.0714974845805367	0.533960010687252	0.00770716686924922	0.921093604275738	0.346045428981416	0.30048366178104
Aka	2R	18000	In3Rc	1	0.918664040622195	0.910013048661551	0.927782336554192	0.897566912044392	0.939541385885754	0.919015617605429	0.0130143456880179
Aka	2R	18000	In3Rc	2	0.03799994967023	0.0300157797220097	0.0464593244415046	0.0205385515631382	0.058831491394715	0.0383958961606101	0.0117034900012114
Aka	2R	18000	In3Rc	3	0.0417971711909366	0.0378074716456691	0.0470442038198005	0.0307994859725569	0.0561845333613041	0.0425884862339605	0.00751746125115076
Aka	2R	18000	In3Rc	Perm	0.37725413179847	0.0182880944565891	0.527711193446246	0.00111368784730042	0.959539578836493	0.32815802991707	0.31274657469025
Aka	2R	18000	In3RMo	1	0.256599599416576	0.239830996201126	0.278777429642455	0.214251727977038	0.302790897125209	0.25885473736546	0.0271348910122319
Aka	2R	18000	In3RMo	2	0.742656883808765	0.719847168561946	0.758130160581453	0.696586334899439	0.783092383270127	0.739679207930546	0.0271355529242468
Aka	2R	18000	In3RMo	3	0.000646500684023902	9.69425415238692e-05	0.00220457060318955	3.52986945980979e-06	0.00582904489978429	0.00146605470399459	0.00189334012565552
Aka	2R	18000	In3RMo	Perm	0.250080112383859	0.0174759597818852	0.535721639296167	0.000533712785509633	0.817187397668038	0.31609917860898	0.286839553066055
Aka	2R	18000	In3Rpayne	1	0.00180897092263087	0.000719510394665305	0.00314097029665854	3.61656973814803e-05	0.00585622599625543	0.00219833743749636	0.00192846989725608
Aka	2R	18000	In3Rpayne	2	0.372507727203001	0.337159309655782	0.392853712727136	0.305517330822894	0.431048395160584	0.368730748576461	0.0390804896908767
Aka	2R	18000	In3Rpayne	3	0.62617041761296	0.6034841763677	0.66030892431174	0.566626005366605	0.693909957282393	0.629070913986043	0.0389290390941879
Aka	2R	18000	In3Rpayne	Perm	0.313587531147997	0.0250374194982882	0.596301357031772	0.00221966056323847	0.966629126669677	0.335932396082549	0.308012054022878
Aka	2R	18000	NC	1	0.0210295889824183	0.0170771953066171	0.026598528282442	0.0112425437557086	0.0331057567650482	0.0216931440595879	0.00722376330249167
Aka	2R	18000	NC	2	0.417332688753089	0.392342192212464	0.449689519714168	0.355574728604622	0.485527209982854	0.419238658671164	0.039876945725918
Aka	2R	18000	NC	3	0.562390263520878	0.527545691698437	0.584325616006552	0.494211459573459	0.621004504398492	0.559068197269248	0.0391489984174761
Aka	2R	18000	NC	Perm	0.330226429255437	0.0235448811546961	0.581221429159637	0.00136814935936247	0.960360018922519	0.339771381579159	0.319601277335005
Aka	2R	18000	Year	1	0.961476244829542	0.954661830260639	0.967817762929048	0.944240207227049	0.975952733457815	0.960850183233251	0.00982591247706715
Aka	2R	18000	Year	2	0.0227391587811159	0.0163539495984449	0.0289661589904647	0.0101015071546229	0.0396539450763342	0.0232278644378738	0.00914382270873223
Aka	2R	18000	Year	3	0.0154700002799816	0.0132140960389411	0.018496775740574	0.00913059108394536	0.0243366376696067	0.0159219523288753	0.00452147318081566
Aka	2R	18000	Year	Perm	0.435715472142395	0.0198080441108102	0.513585604029425	0.000279389958683163	0.962206979897317	0.329887350098344	0.314597295666061
Aka	2R	19000	In2Lt	1	0.967120967141823	0.960754897564228	0.973517590192914	0.949546219708881	0.981814462251515	0.96669369345751	0.0101774757300525
Aka	2R	19000	In2Lt	2	0.0324482822218313	0.0256965553837896	0.0386880779580489	0.0171713739291049	0.0498620391251698	0.0326920771767877	0.0100891776960505
Aka	2R	19000	In2Lt	3	0.000368383531173962	8.44547697588327e-05	0.000900844410846536	4.24643054029686e-06	0.00193093535513927	0.000614229365702569	0.000714476571587255
Aka	2R	19000	In2Lt	Perm	0.219638265186453	0.0669531436178219	0.623884946680762	0.0014224292633132	0.878928027140246	0.33544962828919	0.307252391749004
Aka	2R	19000	In2Rns	1	0.454196061588929	0.440573614352926	0.465831837458494	0.416409535078804	0.485958431335571	0.453544224968779	0.0216350357753182
Aka	2R	19000	In2Rns	2	0.259824360684971	0.239196741355621	0.283345477586887	0.207041628619013	0.30103788155765	0.259612857581703	0.0294506622171596
Aka	2R	19000	In2Rns	3	0.284817786334984	0.26818228014699	0.302797784623938	0.249345020900507	0.330337647843205	0.286842917449517	0.0244463976773957
Aka	2R	19000	In2Rns	Perm	0.259947986908854	0.0737553524182344	0.479017597842065	0.000267214103628167	0.984832182168479	0.333865119658183	0.297738545766616
Aka	2R	19000	In3Lp	1	0.768975730019767	0.759082854388329	0.779198581115847	0.748912486900042	0.79157843586211	0.769402238621042	0.0138392330169625
Aka	2R	19000	In3Lp	2	0.00224261844869146	0.00059600059103623	0.0047423148289594	7.30749562038266e-05	0.0114054671258076	0.00339167451646189	0.00360327403601928
Aka	2R	19000	In3Lp	3	0.22798950530886	0.217251687838673	0.236888735840817	0.205487131529173	0.248520605704793	0.227206086862496	0.0135262692040716
Aka	2R	19000	In3Lp	Perm	0.213219661472746	0.0683886072528213	0.525528937812015	0.00606519187024215	0.898693586958441	0.333876735540742	0.295698626694914
Aka	2R	19000	In3Rc	1	0.921820772785246	0.913107075451707	0.929409611301339	0.899085919669217	0.940424437116513	0.920916087655824	0.012698433030278
Aka	2R	19000	In3Rc	2	0.0373848057614609	0.0305242177064491	0.0442482542439614	0.0219441345757418	0.0564722761806679	0.0380125002607338	0.0109220555715126
Aka	2R	19000	In3Rc	3	0.0409352554468373	0.0360625585707858	0.0464219839980022	0.0300887334310293	0.052149128278504	0.041071412083442	0.00690710116105451
Aka	2R	19000	In3Rc	Perm	0.383476437979729	0.0214220567952461	0.526796052961407	0.00157806926776356	0.952767720159981	0.32784136034859	0.310922955739087
Aka	2R	19000	In3RMo	1	0.261764701138938	0.24470215893837	0.276908498834593	0.221243939325635	0.301837828523071	0.261575595318882	0.024981833177813
Aka	2R	19000	In3RMo	2	0.736576269061732	0.721213646426389	0.753734634142721	0.696568408570333	0.776786921099982	0.737179204114815	0.0251462078201472
Aka	2R	19000	In3RMo	3	0.000631839773200017	0.000153420679270578	0.00182368373425344	9.80910187598069e-06	0.00457736114864274	0.00124520056630325	0.00152281660225894
Aka	2R	19000	In3RMo	Perm	0.366360667081309	0.0160414521817913	0.543498661502691	0.000294467213278257	0.821052182079781	0.335628185034755	0.286651861321194
Aka	2R	19000	In3Rpayne	1	0.00144591711873072	0.000612512735344825	0.00274779742820151	6.88868229438284e-05	0.005622686557411	0.00195727938836327	0.00184277075194565
Aka	2R	19000	In3Rpayne	2	0.375357204674175	0.351529054153737	0.402601795684927	0.323133865927221	0.450049645170545	0.380013695068699	0.0388862981823788
Aka	2R	19000	In3Rpayne	3	0.622079818315096	0.595980501317575	0.646275244034583	0.549438982731664	0.675032905363093	0.618029025542938	0.0388478886296103
Aka	2R	19000	In3Rpayne	Perm	0.292342676001388	0.0192317541807002	0.595282139185482	0.00312791786116238	0.965900789582745	0.32628156083034	0.313387318726273
Aka	2R	19000	NC	1	0.0215227929735403	0.0179569169282586	0.0250051449100938	0.01205619666791	0.0315532908558456	0.0218089477328012	0.00608611923373616
Aka	2R	19000	NC	2	0.412715274696013	0.385068185510293	0.43281780662138	0.336464435408808	0.465169351714705	0.407602801421183	0.0388888362367708
Aka	2R	19000	NC	3	0.567401778194933	0.543822637145346	0.593884966234813	0.513768914797449	0.637034172821174	0.570588250846016	0.0385041408394345
Aka	2R	19000	NC	Perm	0.333719437725474	0.0235441369780049	0.579593257986627	0.00120224791753943	0.961078204989995	0.33674226644163	0.313344315691367
Aka	2R	19000	Year	1	0.963193656416778	0.956624270399522	0.968673421308717	0.945872228239352	0.97630828664411	0.962301433964941	0.00942070382836328
Aka	2R	19000	Year	2	0.0219350846819354	0.0167684383768456	0.0269979509650141	0.0104532094601587	0.0368750585152264	0.0225928930645078	0.00836975372814449
Aka	2R	19000	Year	3	0.0148924961101627	0.01197625838702	0.0179579577948861	0.00893096848729866	0.0220224094007754	0.0151056729705517	0.00408419902856625
Aka	2R	19000	Year	Perm	0.429027836086435	0.0198536911877219	0.510037421605096	0.000205921417062178	0.964912446757166	0.329315082511728	0.313415838989441
Aka	2R	20000	In2Lt	1	0.968908783421502	0.961860838747568	0.975196394362813	0.950835776523833	0.980932830970168	0.967802847994776	0.00964107261461637
Aka	2R	20000	In2Lt	2	0.0302206351607676	0.0244792493804787	0.0379184365092247	0.0187927115489414	0.0482357142489634	0.0315089886533833	0.00944099948669797
Aka	2R	20000	In2Lt	3	0.00044745456786921	8.01763215544524e-05	0.00106687506360682	5.66284936492746e-06	0.00227283901586297	0.000688163351840528	0.000770801466283679
Aka	2R	20000	In2Lt	Perm	0.196772159664311	0.0519419660317264	0.591027696521272	0.00110561371943114	0.847573481486066	0.317476050251536	0.300315646271477
Aka	2R	20000	In2Rns	1	0.449600036031727	0.437254701814304	0.464048318087651	0.420919573976479	0.48473739908428	0.450824397506747	0.0197229013366963
Aka	2R	20000	In2Rns	2	0.267922562496497	0.248902159315885	0.284185138407065	0.228484279237586	0.312912294790167	0.267674856892678	0.0267728087948025
Aka	2R	20000	In2Rns	3	0.283648807776752	0.266616144112341	0.296309754217414	0.241233879970758	0.319495864041663	0.281500745600576	0.0233493858372423
Aka	2R	20000	In2Rns	Perm	0.256426284828726	0.0779313637882182	0.474914062929908	0.000215443790192105	0.994054783541358	0.332905643309625	0.297997119767967
Aka	2R	20000	In3Lp	1	0.76915632052742	0.760006852295491	0.779311761785175	0.747133613977698	0.790116149061782	0.768982558615834	0.0135650164531117
Aka	2R	20000	In3Lp	2	0.00159187297854021	0.000612574979113075	0.00362787967732859	1.27539854544472e-05	0.00758287029672	0.0024925298053471	0.00250467062028639
Aka	2R	20000	In3Lp	3	0.228700474215834	0.218198108296875	0.237141050999153	0.207643851062279	0.249144477309377	0.228524911578819	0.0130393936451623
Aka	2R	20000	In3Lp	Perm	0.206080855806729	0.0641382471197322	0.503332823556909	0.00458889636008093	0.895248834725069	0.316443415110799	0.285978550367946
Aka	2R	20000	In3Rc	1	0.92034942235105	0.911832113962734	0.929296559332387	0.900293918792171	0.940177884896618	0.920205734143849	0.0127188194258248
Aka	2R	20000	In3Rc	2	0.0376923327229731	0.0306020962820653	0.0460618540479853	0.0221891451362666	0.0545805173371038	0.038221691806225	0.0105909454552708
Aka	2R	20000	In3Rc	3	0.0413638366129404	0.0366359956704874	0.0456221155506211	0.0310220741180555	0.0530037024403682	0.0415725740499265	0.00683077581177229
Aka	2R	20000	In3Rc	Perm	0.392353840065529	0.0209423009695363	0.519406401282882	0.00136862245992086	0.961201600574729	0.321534958128131	0.310814719044278
Aka	2R	20000	In3RMo	1	0.256946580663954	0.241310961719864	0.275064178325995	0.224225972056287	0.298879306464855	0.258890913999451	0.0237840821675519
Aka	2R	20000	In3RMo	2	0.74133038385759	0.723178012155477	0.756496045447009	0.699249585214417	0.774787075228069	0.739874797393352	0.0237404444137489
Aka	2R	20000	In3RMo	3	0.000497345434319182	7.25929106804802e-05	0.00148378477211648	6.71684120453423e-06	0.00499177590782282	0.00123428860719697	0.00177629449373237
Aka	2R	20000	In3RMo	Perm	0.374796457343983	0.0166937309331753	0.555909158861722	0.000376700730818552	0.803210883565367	0.342061891673559	0.287458650525808
Aka	2R	20000	In3Rpayne	1	0.00155335795577707	0.000562156107705627	0.00297333766721155	4.61530144945537e-05	0.00537460643633904	0.00204815439470251	0.00184893236050677
Aka	2R	20000	In3Rpayne	2	0.370390912062684	0.347711960979156	0.392190154818771	0.30858650896983	0.423296714676022	0.369092145627676	0.0352151972697127
Aka	2R	20000	In3Rpayne	3	0.627727298668323	0.605503152169737	0.651258485806074	0.575760161287772	0.688525674435484	0.628859699977622	0.0351982047210343
Aka	2R	20000	In3Rpayne	Perm	0.300460706920932	0.0227488401285415	0.604669578949308	0.00381878342241817	0.964793826599763	0.330539407782951	0.3127762864777
Aka	2R	20000	NC	1	0.0202303987625268	0.0169935547655354	0.0246429018898512	0.0133334534161208	0.030859691148339	0.020981067437905	0.0054502595555378
Aka	2R	20000	NC	2	0.416733735584211	0.395819911549234	0.44044358258753	0.36534179802424	0.479370339579926	0.418872113555943	0.0355449296179464
Aka	2R	20000	NC	3	0.562526976530862	0.537812776947952	0.582652907507001	0.498947667169294	0.617489571759736	0.560146819006152	0.0357897460101111
Aka	2R	20000	NC	Perm	0.352124291267383	0.0232116248848439	0.579791388733471	0.00134138329949635	0.968862222194807	0.347436204548448	0.316415875047156
Aka	2R	20000	Year	1	0.962272989175676	0.955455150783575	0.968421730362875	0.946378765400099	0.976005757468916	0.961707570410611	0.00940876671802463
Aka	2R	20000	Year	2	0.0223667673600945	0.017105859495721	0.0288426603232236	0.0106495996825614	0.0356172295393933	0.0230167438602009	0.00810424300701924
Aka	2R	20000	Year	3	0.0149484549580493	0.0123850535381797	0.0178946566293944	0.009159348019736	0.0222437062347413	0.0152756857291887	0.0040272730290025
Aka	2R	20000	Year	Perm	0.434253857911877	0.0196018527994741	0.505748808008278	0.000290447528906584	0.962816155954699	0.320035625265917	0.311152422092206
Aka	3L	100	In2Lt	1	0.765405462314604	0.476204850882457	0.924354900678808	0.0779988971448346	0.987415182813467	0.675199706803339	0.289845323156195
Aka	3L	100	In2Lt	2	0.138828095396843	0.030963854472439	0.390895347027335	0.00257694321885504	0.849923577402971	0.251134704407091	0.273936880993865
Aka	3L	100	In2Lt	3	0.0280951158219128	0.00879837968926494	0.080192388254286	0.000177031485790072	0.352072617759611	0.0736655887895697	0.1194578897851
Aka	3L	100	In2Lt	Perm	0.217313826765705	0.058251618986913	0.533257545393421	0.00342280160910536	0.891918412154473	0.311346263309063	0.290159845145839
Aka	3L	100	In2Rns	1	0.239557676911738	0.0635781046049933	0.445891196605011	0.00181735067386467	0.770347685259694	0.287220315319061	0.245761206782326
Aka	3L	100	In2Rns	2	0.365041815173393	0.122783878236956	0.65104137355197	0.00229691978390075	0.902519357631052	0.398906858671756	0.298342532092642
Aka	3L	100	In2Rns	3	0.278330907957536	0.100172346000247	0.505855605885961	0.00356361761786355	0.758887603738898	0.313872826009184	0.241032866090819
Aka	3L	100	In2Rns	Perm	0.259170070356525	0.0597122906675888	0.565821457201063	0.00187172464450879	0.889602306898187	0.334414086444433	0.296158136297825
Aka	3L	100	In3Lp	1	0.537286272795935	0.278158877175106	0.733866801151294	0.0186222169153072	0.915985760562919	0.506768159154358	0.276617471849262
Aka	3L	100	In3Lp	2	0.222997331227565	0.0477160119394438	0.427469229884918	0.00217418373976485	0.786382542874663	0.273591392690025	0.252970725093876
Aka	3L	100	In3Lp	3	0.195373597887749	0.0623895552959569	0.337818628528163	0.00275030383817894	0.518878974247703	0.219640448155617	0.180875553660822
Aka	3L	100	In3Lp	Perm	0.237266714506252	0.0560653172000287	0.53225225078756	0.00207236490757092	0.897273510542768	0.320418668721864	0.295802084599911
Aka	3L	100	In3Rc	1	0.596119876938403	0.30790910720147	0.865954728156545	0.0173378110214118	0.974158058891039	0.561948329472588	0.316882093984426
Aka	3L	100	In3Rc	2	0.22900359991688	0.0381828598087418	0.508004893778398	0.00118809791872167	0.941247702372797	0.311460588948026	0.305004991376705
Aka	3L	100	In3Rc	3	0.0519596404500297	0.0101313044832555	0.145754198612578	0.000558196439156941	0.512965896560961	0.126591081579386	0.180977087216939
Aka	3L	100	In3Rc	Perm	0.231226806109977	0.0432524763220044	0.554573704509789	0.0012773996445493	0.876579991598542	0.316472859436421	0.293673917233373
Aka	3L	100	In3RMo	1	0.170011019104261	0.0369664868152483	0.376354735622251	0.000932673355543535	0.796148538178789	0.255591010245482	0.262101140234144
Aka	3L	100	In3RMo	2	0.565852590064352	0.23891546561953	0.813515292584218	0.0133145850980646	0.958200478315265	0.51948661370993	0.316403824426417
Aka	3L	100	In3RMo	3	0.109579583242519	0.0215348986684658	0.336867553057214	0.0010070016953969	0.76189012875404	0.224922376044588	0.261805129221112
Aka	3L	100	In3RMo	Perm	0.254514124210109	0.070654777869602	0.586666298430856	0.00281833088900941	0.904073890875956	0.340848623229775	0.299698464453849
Aka	3L	100	In3Rpayne	1	0.0863307532065799	0.022037897831993	0.229050823047002	0.00136980392650622	0.469558533051169	0.149547917239462	0.171979682830395
Aka	3L	100	In3Rpayne	2	0.229954367422131	0.062651108385322	0.549073159615375	0.00293317883102654	0.883182064358447	0.324331256827253	0.294891774962825
Aka	3L	100	In3Rpayne	3	0.547510803091453	0.296496975130787	0.782075552457911	0.0246703772042794	0.952962132070828	0.526120825933285	0.293094975395765
Aka	3L	100	In3Rpayne	Perm	0.271613760351237	0.0616804523483502	0.571490408730436	0.00375305621246035	0.922621686213987	0.344194329598541	0.305235748292984
Aka	3L	100	NC	1	0.0620087368062342	0.014364357642712	0.260143323934259	0.000118100319006473	0.571893414051756	0.156284652129884	0.191340895508434
Aka	3L	100	NC	2	0.31308804019136	0.104462330850004	0.581651619354978	0.00899508742870159	0.890987691420058	0.362291154619571	0.292480783214658
Aka	3L	100	NC	3	0.484177033298925	0.186424159071332	0.753104586817231	0.022628599033979	0.943352448132404	0.481424193250545	0.305014886460604
Aka	3L	100	NC	Perm	0.248433441334491	0.0720068636811997	0.608466229484778	0.0031574528283108	0.918506855020101	0.343986331403465	0.305961118363948
Aka	3L	100	Year	1	0.654281597336057	0.350022055121257	0.883927548730346	0.0236544777163018	0.977169752861035	0.590391407482488	0.316721845950367
Aka	3L	100	Year	2	0.227368029290366	0.0357832638835913	0.499630812679449	0.00159701020179855	0.933687681421515	0.304405436558672	0.303915420256421
Aka	3L	100	Year	3	0.0414737782344458	0.00963379285071468	0.11364200985288	0.000235834797753888	0.452418436932066	0.10520315595884	0.164402969913227
Aka	3L	100	Year	Perm	0.221856891959981	0.0426248711843386	0.547899973020715	0.00120405997312258	0.875504558030367	0.314895553039061	0.292644066075555
Aka	3L	200	In2Lt	1	0.868718120822164	0.71411802500258	0.952420428362362	0.160162557644482	0.990589859429371	0.77091946576212	0.258355775308772
Aka	3L	200	In2Lt	2	0.0831044506642281	0.0187701224447702	0.227675416916476	0.00073386391865872	0.813266482809442	0.184991589763022	0.247281650892744
Aka	3L	200	In2Lt	3	0.0155467276233964	0.00314005684974122	0.059333453476427	9.1014717987913e-05	0.15380396285563	0.0440889444748584	0.0706653627983216
Aka	3L	200	In2Lt	Perm	0.255432439419081	0.0676671604807387	0.542180249100176	0.00248914069342935	0.917581759762067	0.333951689739261	0.293590655068363
Aka	3L	200	In2Rns	1	0.264069020843171	0.128668814007598	0.424819137418273	0.0154657638635958	0.719291431626963	0.298465229579155	0.217235370512616
Aka	3L	200	In2Rns	2	0.389264824753776	0.132816528793313	0.60720725726065	0.0151357184816517	0.845801217254124	0.390685028418378	0.27241331665267
Aka	3L	200	In2Rns	3	0.275881864564674	0.136126111787966	0.448260400696405	0.010219308087631	0.726162551419817	0.310849742002468	0.222676401983122
Aka	3L	200	In2Rns	Perm	0.271296340921989	0.0743483695922542	0.575253573747451	0.0027915420037184	0.922680644228692	0.344694213625865	0.297468810336225
Aka	3L	200	In3Lp	1	0.639000334431049	0.453548871445613	0.763720673196034	0.0479563829222933	0.886202883342585	0.581980519255996	0.237732148000089
Aka	3L	200	In3Lp	2	0.093425898327486	0.0242376331866207	0.262948218006463	0.00145529383827888	0.689911709734706	0.184959841333445	0.221891284774639
Aka	3L	200	In3Lp	3	0.218585855765206	0.113448759614404	0.32245374699869	0.0133427332035566	0.525342126404078	0.233059639410559	0.159629851809429
Aka	3L	200	In3Lp	Perm	0.257707341376942	0.0672760883498124	0.556328632524781	0.00208527285989136	0.877518263673037	0.328962757310924	0.2911503201569
Aka	3L	200	In3Rc	1	0.704636974309131	0.429638598420399	0.884342932506801	0.0600897878076426	0.979505877594682	0.641880446453955	0.283354259923174
Aka	3L	200	In3Rc	2	0.193139416483943	0.0439486701434555	0.391302644951948	0.00204058223417193	0.863803264317844	0.267221587399633	0.264085057105199
Aka	3L	200	In3Rc	3	0.0432918374308265	0.0131505403849548	0.111686872508712	0.000616485121122866	0.376375040050769	0.0908979661464121	0.127730613564681
Aka	3L	200	In3Rc	Perm	0.266398763760327	0.0556501403849337	0.595043149566722	0.00225836013237909	0.916784245671445	0.346894191329715	0.305869605903286
Aka	3L	200	In3RMo	1	0.136220890302363	0.0274444608356861	0.372574716029498	0.00154106348304316	0.758998832030712	0.227109800024878	0.248616869848533
Aka	3L	200	In3RMo	2	0.713414254198919	0.473450476445921	0.884304815923357	0.0685511259213999	0.980228440478657	0.642183865948081	0.282529696964537
Aka	3L	200	In3RMo	3	0.047747475086268	0.0101913485569355	0.168229465621479	0.000393622468967159	0.554529297829632	0.130706334027042	0.186622173242596
Aka	3L	200	In3RMo	Perm	0.296421744190554	0.0591143303791282	0.603715329100373	0.00243098639739169	0.90399636317676	0.353366619736104	0.303275144080257
Aka	3L	200	In3Rpayne	1	0.0661303851268434	0.0174398497678362	0.167396665840155	0.000440680615213921	0.389836898487328	0.116756179394445	0.133964019816597
Aka	3L	200	In3Rpayne	2	0.255286297198854	0.106189982208555	0.470697789742363	0.0111434694563566	0.838611539137361	0.315271741666207	0.25791391079321
Aka	3L	200	In3Rpayne	3	0.628490867478336	0.383726431359318	0.789939792207321	0.0811705538228454	0.923501762206452	0.567972078939348	0.26294758215479
Aka	3L	200	In3Rpayne	Perm	0.240624392107966	0.059881027042708	0.559295623965574	0.00198758705024943	0.861528608680248	0.320348325546304	0.288669763239841
Aka	3L	200	NC	1	0.027999925678034	0.00612995927307434	0.12905551702351	0.000156527056080892	0.475239173417514	0.101720704120683	0.163769090394724
Aka	3L	200	NC	2	0.353515035273208	0.135829277006723	0.57941881162947	0.0164142468641172	0.865192426111416	0.379917110991904	0.269659090138017
Aka	3L	200	NC	3	0.509552761320534	0.32436382859135	0.74550929386872	0.0343332338255219	0.958303201061886	0.518362184887414	0.272116775756618
Aka	3L	200	NC	Perm	0.259859243055224	0.0589946190474549	0.563076970821686	0.00231608910426782	0.910589851981533	0.336927437586693	0.300545250485354
Aka	3L	200	Year	1	0.75958078263434	0.498158253040758	0.909437923114536	0.0799145655448779	0.986351117469093	0.677767149855813	0.279853636264851
Aka	3L	200	Year	2	0.181203027018774	0.034970940776644	0.372969808553274	0.00162248594459487	0.871602472705439	0.253602961780379	0.263566793249015
Aka	3L	200	Year	3	0.0274140853372155	0.00664201683484714	0.0806335353947028	0.000301066417959152	0.30091137686818	0.0686298883638082	0.108080889258289
Aka	3L	200	Year	Perm	0.268664493225898	0.0594529967095271	0.596112783296281	0.00192493380891734	0.900817605415334	0.345488320109097	0.30261183725174
Aka	3L	300	In2Lt	1	0.918749428921043	0.800522833643134	0.967040821921203	0.362253513918054	0.993466887534067	0.833257519576729	0.206923553329165
Aka	3L	300	In2Lt	2	0.0565151658282217	0.012704305517745	0.173291754729506	0.000891341710933186	0.571600884739726	0.139059122072827	0.195087399520184
Aka	3L	300	In2Lt	3	0.0080496502481401	0.00221726276960851	0.030386637046529	0.000165782292456683	0.126632413617198	0.0276833583504443	0.044902218937247
Aka	3L	300	In2Lt	Perm	0.255467104928197	0.0733132905269654	0.576772005771814	0.00197729480442506	0.883357381201382	0.336828268771906	0.293991963236169
Aka	3L	300	In2Rns	1	0.262289677650524	0.118113708292406	0.425609879188467	0.0102777614975423	0.731860186085528	0.294148009616174	0.224700984532563
Aka	3L	300	In2Rns	2	0.395048025257287	0.205261238367506	0.601347345728278	0.0114206986490108	0.810561451742614	0.406368032837953	0.248671626901508
Aka	3L	300	In2Rns	3	0.280242258674475	0.169149022210693	0.421256408509682	0.0146863800863941	0.591483618693157	0.299483957545872	0.188581868864527
Aka	3L	300	In2Rns	Perm	0.232022984362765	0.0615096096364359	0.564639398569902	0.00222900563345118	0.913446243348862	0.328841805036939	0.299516574664824
Aka	3L	300	In3Lp	1	0.658953934074309	0.52089883172581	0.751046635248042	0.182242997518439	0.870302901276301	0.618893384320131	0.196248221681194
Aka	3L	300	In3Lp	2	0.0738251133722811	0.0146003289087647	0.205915736386796	0.000617434211911342	0.565308475811211	0.146719283635335	0.186198060323167
Aka	3L	300	In3Lp	3	0.227528259934024	0.143605164833575	0.29626122422259	0.0228242395667532	0.469648943671501	0.234387332044534	0.132245790475904
Aka	3L	300	In3Lp	Perm	0.265046685724914	0.0652598971552625	0.591317821156313	0.00225537950314744	0.904235982971764	0.344467898176844	0.30373874424244
Aka	3L	300	In3Rc	1	0.738128370779505	0.54825856985944	0.892628476456592	0.124699069825697	0.971104130044139	0.683874541762888	0.25499738673805
Aka	3L	300	In3Rc	2	0.165398811150537	0.0431155752082502	0.363452395722091	0.00332949955524837	0.778104413987774	0.244682601381691	0.244502970642518
Aka	3L	300	In3Rc	3	0.0378624957010662	0.0106770481379283	0.0935230210137683	0.000312218982024721	0.265116214520385	0.0714428568554214	0.0988488712504325
Aka	3L	300	In3Rc	Perm	0.257491257674949	0.0557930669115087	0.527334053967345	0.00181937588774994	0.877855907046305	0.321256789127024	0.285610146682641
Aka	3L	300	In3RMo	1	0.122142606157297	0.0270346633244208	0.285162220961736	0.00208161149839789	0.631042422437204	0.191914868020055	0.205297132228427
Aka	3L	300	In3RMo	2	0.781118289984293	0.625022621159132	0.922801020502138	0.187826322017677	0.989923213337134	0.719590873549102	0.247135893607332
Aka	3L	300	In3RMo	3	0.0300669596877841	0.0048921344699254	0.111386744150392	0.000287004869874776	0.319548283553177	0.088494258430844	0.14643995640333
Aka	3L	300	In3RMo	Perm	0.224504162926696	0.0510243342138143	0.57781298091025	0.00364701672652551	0.876989066270987	0.326471932457885	0.302097898847925
Aka	3L	300	In3Rpayne	1	0.0386665672618906	0.00858508231203012	0.106362770204871	0.000317025564846542	0.291617580099789	0.081198574355164	0.113918121577861
Aka	3L	300	In3Rpayne	2	0.291077562301526	0.147937344656292	0.473695902843131	0.00805175089666647	0.716624108083329	0.320740402942511	0.216423076883963
Aka	3L	300	In3Rpayne	3	0.627105866570674	0.454067689057684	0.758925965471514	0.183036841607588	0.945090945299754	0.598061022702324	0.219907971735463
Aka	3L	300	In3Rpayne	Perm	0.273203615652526	0.0690935990625122	0.591789627369737	0.00253088386436649	0.88623283992841	0.343744615318031	0.297107218385728
Aka	3L	300	NC	1	0.0286351570249414	0.00557786941438388	0.0846689151780487	0.000207613384994801	0.361913595510912	0.0812917110778023	0.127566103926602
Aka	3L	300	NC	2	0.376415738088051	0.213934751626381	0.529230106854397	0.0407391340799014	0.891874304699469	0.392901326126496	0.244362153907399
Aka	3L	300	NC	3	0.546415331982879	0.382452619549911	0.698493348311873	0.0720972978006981	0.904067786036607	0.525806962795702	0.244752118873971
Aka	3L	300	NC	Perm	0.252167087028905	0.0658206505951127	0.531188022977926	0.00268906364000281	0.884626318365952	0.324709632854867	0.28802642626787
Aka	3L	300	Year	1	0.788256646513019	0.618544538040458	0.930772920536494	0.155082381879376	0.983095628731495	0.724933581785662	0.252433753930248
Aka	3L	300	Year	2	0.141937034035365	0.0385493585108904	0.322399645538449	0.00292181012905639	0.758688986892087	0.227042679221006	0.239131337917104
Aka	3L	300	Year	3	0.0171905906801307	0.00454738010944145	0.0559444052424821	0.000313661213128278	0.199743497738576	0.0480237389933319	0.0809041426473313
Aka	3L	300	Year	Perm	0.262056051619084	0.0573786673583012	0.528578451886665	0.00210732098749108	0.882970934414078	0.324103227887962	0.286603071168396
Aka	3L	400	In2Lt	1	0.906736354893187	0.791123361927108	0.968567223891958	0.435549902142251	0.99400824404298	0.835101023889767	0.203717967103792
Aka	3L	400	In2Lt	2	0.060402326422833	0.0128905432296703	0.18102454430234	0.000329991426776466	0.54091538027672	0.13685954752362	0.196382647636272
Aka	3L	400	In2Lt	3	0.0121012623779374	0.00301400778558942	0.0371125940011956	8.8617689819774e-05	0.0987753016669457	0.0280394285866124	0.0441975404263588
Aka	3L	400	In2Lt	Perm	0.266981472276341	0.0541809975187057	0.593183008908025	0.00327131654359829	0.916988901376324	0.346488009966942	0.309378684510386
Aka	3L	400	In2Rns	1	0.26518508307641	0.12885405676113	0.447444382233342	0.00713672637631229	0.679961069313365	0.293955699450531	0.21276932485041
Aka	3L	400	In2Rns	2	0.375031508253597	0.157834087902802	0.598329749780867	0.0153901547120993	0.83020970603439	0.392917992022676	0.260107879258345
Aka	3L	400	In2Rns	3	0.30461227736098	0.153080083993674	0.430070876684575	0.0150859344124434	0.670777720522796	0.313126308526793	0.202391491599904
Aka	3L	400	In2Rns	Perm	0.248352240484979	0.061479795240775	0.526126280815235	0.00433187612092065	0.880050583736914	0.329025622624649	0.294151475767208
Aka	3L	400	In3Lp	1	0.632606693168077	0.524015456337364	0.745915199011356	0.248732607549839	0.85688546491729	0.608997681865022	0.187780250295433
Aka	3L	400	In3Lp	2	0.0684316222360276	0.0188868974505904	0.194237614848217	0.000969885435502602	0.528355111020444	0.138924855112281	0.16767322590141
Aka	3L	400	In3Lp	3	0.242556587802	0.156378946049087	0.342680179944657	0.0438438362775841	0.486459834689779	0.252077463022698	0.133107317007614
Aka	3L	400	In3Lp	Perm	0.242711029990841	0.0628463015154084	0.584314344398723	0.00251241570796694	0.916967093658596	0.337584410397381	0.306203542295275
Aka	3L	400	In3Rc	1	0.749029999835267	0.57694807845962	0.902151881489588	0.224524269853801	0.988753312610308	0.704526651561323	0.234777378433755
Aka	3L	400	In3Rc	2	0.157529376020323	0.0449153163718267	0.376632474296303	0.00133454971192106	0.703509609119893	0.231605008926803	0.227140784259601
Aka	3L	400	In3Rc	3	0.0325175767560982	0.00826459568263516	0.0844625932833188	0.000200748594932496	0.231161877438612	0.0638683395118747	0.0849460769891987
Aka	3L	400	In3Rc	Perm	0.263119957609572	0.0712283338108168	0.546575102738795	0.0025558112323124	0.88767894654374	0.33734689902257	0.288138809031403
Aka	3L	400	In3RMo	1	0.110083700064743	0.0281955665163854	0.305795829888202	0.00136396993129111	0.764988099152898	0.203479980074956	0.234378620369948
Aka	3L	400	In3RMo	2	0.777169612578631	0.56884838164543	0.907986963784645	0.126654199762179	0.988179889608013	0.704628367178321	0.258142520059709
Aka	3L	400	In3RMo	3	0.0309110417927078	0.00506577991930986	0.116956959460543	0.000142814989753026	0.360150017308553	0.0918916527467235	0.151149689061057
Aka	3L	400	In3RMo	Perm	0.243342166917037	0.0432906303425504	0.595164431603124	0.00130010715566347	0.9063080526073	0.331682310028443	0.308591764664552
Aka	3L	400	In3Rpayne	1	0.0438474316082871	0.0101992138615034	0.0918332641901882	0.000720890870425436	0.266867605767842	0.0761417575569094	0.0987173638869035
Aka	3L	400	In3Rpayne	2	0.291513264260412	0.126772697744314	0.466111969589079	0.00663260111173047	0.756017964839243	0.319972532633639	0.234089765399217
Aka	3L	400	In3Rpayne	3	0.644017542161444	0.459564142356562	0.778742178547636	0.154113465887413	0.927933391447503	0.603885709809452	0.233102594486833
Aka	3L	400	In3Rpayne	Perm	0.235356134649508	0.0648384817493252	0.566105592352098	0.00258592047134243	0.878968189375944	0.323149477353728	0.291510308127198
Aka	3L	400	NC	1	0.027793154006263	0.00679195851639305	0.106153766806967	0.00022329130414558	0.298068202224772	0.0762883825459526	0.122724463472017
Aka	3L	400	NC	2	0.379167349740563	0.20508324249425	0.550847531694203	0.0320114223709987	0.85918354039454	0.398533787034246	0.245508902936138
Aka	3L	400	NC	3	0.536805324393954	0.353142631808608	0.702616556289311	0.102074055831438	0.906944157550398	0.525177830419802	0.24266482886719
Aka	3L	400	NC	Perm	0.257726057881376	0.0586623519159392	0.553683627922751	0.00187441252688171	0.907177606960016	0.328026369128154	0.293866257394708
Aka	3L	400	Year	1	0.80754758767082	0.632893787371785	0.925132324450063	0.239165766129032	0.992887700269383	0.742128096917704	0.229992605250193
Aka	3L	400	Year	2	0.146301752747983	0.0355521977205841	0.336291261851906	0.00269563792789456	0.685983305758611	0.214487613993066	0.223004517981887
Aka	3L	400	Year	3	0.0166381031399796	0.00410751565157666	0.05267741314597	0.000163896788282763	0.184792941777711	0.0433842890892298	0.0680304338302529
Aka	3L	400	Year	Perm	0.271230714609697	0.0718456993826862	0.56050753118117	0.00297289449942195	0.895101360537471	0.339071485653291	0.291582409731455
Aka	3L	500	In2Lt	1	0.944127782118489	0.878098527158404	0.982795632531431	0.560349108951328	0.996375660737232	0.891789598444303	0.143087650083142
Aka	3L	500	In2Lt	2	0.0343628424190574	0.00768375551817007	0.10729837982701	0.000163387081526954	0.429665545013718	0.0908515721084299	0.139814972817495
Aka	3L	500	In2Lt	3	0.00742594978475173	0.00255731458578793	0.0242425150175856	7.54935342194868e-05	0.0686247379892193	0.0173588294472668	0.0232372204018198
Aka	3L	500	In2Lt	Perm	0.255756317660279	0.061000188018026	0.567726991450356	0.0027600652141382	0.890919359877032	0.334078243275043	0.297891457421325
Aka	3L	500	In2Rns	1	0.256234230383701	0.148678728481402	0.398802936828619	0.022851256360773	0.616416870284938	0.284091322139213	0.179713071883631
Aka	3L	500	In2Rns	2	0.397506507013372	0.223844543981829	0.567617101829839	0.0204387263547188	0.8164530800945	0.404604446961379	0.228809954671683
Aka	3L	500	In2Rns	3	0.289955275483204	0.17866335912941	0.415262034487066	0.0467583233092692	0.652811667897956	0.311304230899408	0.179374012081311
Aka	3L	500	In2Rns	Perm	0.250252062767423	0.0641558903446647	0.560536545729037	0.00116367426448569	0.923335702241817	0.338393352807773	0.302391555783791
Aka	3L	500	In3Lp	1	0.680468153311534	0.590583307337266	0.756656060733025	0.384746160787832	0.859726071795705	0.657366203956071	0.152063225007782
Aka	3L	500	In3Lp	2	0.0466578262198395	0.0106457414530954	0.154496058656522	0.000157517461624153	0.371098329988807	0.100998396022595	0.124554908674074
Aka	3L	500	In3Lp	3	0.236568615991667	0.158268327153368	0.31036018205244	0.0778871898516627	0.425161311850734	0.241635400021334	0.110023746808488
Aka	3L	500	In3Lp	Perm	0.267160010916705	0.0703345500316887	0.54959513968136	0.00327454657355055	0.906050990924556	0.341672283351612	0.300164341421066
Aka	3L	500	In3Rc	1	0.780092187067415	0.616398527694955	0.885350797939654	0.300774385288365	0.97425044901372	0.727915308824942	0.206883265906734
Aka	3L	500	In3Rc	2	0.165382617275378	0.0582290515691161	0.304020554547471	0.00507180585233848	0.644048190104214	0.217925237517601	0.203991690375049
Aka	3L	500	In3Rc	3	0.0341672880058001	0.0113815678275964	0.0802196203186454	0.000563915067989581	0.175338173075046	0.0541594536574567	0.0578943540354705
[truncated: 27,697 more rows]
