# Supplementary material for: A cosmopolitan inversion facilitates seasonal adaptation in overwintering Drosophila
Source: Genetics. 2023 Dec 5;226(2):iyad207. doi: 10.1093/genetics/iyad207 (PMC10847723; doi:10.1093/genetics/iyad207)
Supplement: iyad207_Supplementary_Data [file iyad207_supplementary_data.zip › Table_S8_GENETICS-2023-306673.xlsx]

## Sheet: Sheet1
id	phenotype	doi	category.specific	group.general	Person	mentions In(2L)t, In2Lt	mentions inversion	reports ANOVA w/ inversion
1	1-HexanolAttraction_standard_female	doi:10.1093/chemse/bjv001	chemical-attraction	behavior	Connor	Factors out	Y	No
2	1-HexanolAttraction_standard_male	doi:10.1093/chemse/bjv001	chemical-attraction	behavior	Connor	Factors out	Y	No
3	2-HeptanoneAttraction_standard_female	doi:10.1093/chemse/bjv001	chemical-attraction	behavior	Connor	Factors out	Y	No
4	2-HeptanoneAttraction_standard_male	doi:10.1093/chemse/bjv001	chemical-attraction	behavior	Connor	Factors out	Y	No
5	2-PhenylEthylAlcoholAttraction_standard_female	doi:10.1093/chemse/bjv001	chemical-attraction	behavior	Connor	Factors out	Y	No
6	2-PhenylEthylAlcoholAttraction_standard_male	doi:10.1093/chemse/bjv001	chemical-attraction	behavior	Connor	Factors out	Y	No
7	30%ResponseStrength_standard_F	DOI:10.1111/gbb.12048	chemical-attraction	behavior	Alan	No	No	No
8	30%ResponseStrength_standard_M	DOI:10.1111/gbb.12048	chemical-attraction	behavior	Alan	No	No	No
9	90%ResponseStrength_standard_F	DOI:10.1111/gbb.12048	chemical-attraction	behavior	Alan	No	No	No
10	90%ResponseStrength_standard_M	DOI:10.1111/gbb.12048	chemical-attraction	behavior	Alan	No	No	No
11	AcetophenoneAttraction_standard_female	doi:10.1093/chemse/bjv001	chemical-attraction	behavior	Gio	Factors out	Y	No
12	AcetophenoneAttraction_standard_male	doi:10.1093/chemse/bjv001	chemical-attraction	behavior	Gio	Factors out	Y	No
13	ActivityLevel_InducedActivity_F	doi:10.1534/g3.119.401034	natural behavior	behavior	Alan	Factors out	No	No
14	ActivityLevel_InducedActivity_M	doi:10.1534/g3.119.401034	natural behavior	behavior	Alan	Factors out	No	No
15	AggressionScore_standard_male	doi: 10.1073/pnas.1510104112	natural behavior	behavior	Alan	Factors out	Y	No
16	BacterialLoad_ProvidenciaRettgeriInfection_F	doi:10.1111/mec.14017	immune-response	life-history	Alan	No	No	No
17	BenzaldehydeAttraction_standard_female	doi:10.1093/chemse/bjv001	chemical-attraction	behavior	Gio	Factors out	Y	No
18	BenzaldehydeAttraction_standard_male	doi:10.1093/chemse/bjv001	chemical-attraction	behavior	Gio	Factors out	Y	No
19	BenzaldehydeResponse_standard_female	doi: 10.1073/pnas.1220168110	pending	behavior	Gio	No	No	No
20	BenzaldehydeResponse_standard_male	doi: 10.1073/pnas.1220168110	pending	behavior	Gio	No	No	No
21	CentroidSize_standard_F	doi:10.1371/journal.pgen.1005616	adult morphology	morphology	Connor	Factors out	Y	Yes
22	CentroidSize_standard_M	doi:10.1371/journal.pgen.1005616	adult morphology	morphology	Connor	Factors out	Y	Yes
23	ChillComaRecoveryTime_standard_female	doi:10.1038/srep09785	env-resistance	stress-resistance	Gio	Factors out	Y	No
24	ChillComaRecoveryTime_standard_male	doi:10.1038/srep09785	env-resistance	stress-resistance	Gio	Factors out	Y	No
25	CitralAttraction_standard_female	doi:10.1093/chemse/bjv001	chemical-attraction	behavior	Gio	Factors out	Y	No
26	CitralAttraction_standard_male	doi:10.1093/chemse/bjv001	chemical-attraction	behavior	Gio	Factors out	Y	No
27	ClimbingHeight_ParaquatInsecticideExposure_F	doi:10.1111/mec.15878	natural behavior	behavior	Alan	Factors out	Y	No
28	ClimbingHeight_ParaquatInsecticideExposure_M	doi:10.1111/mec.15878	natural behavior	behavior	Alan	Factors out	Y	No
29	ClimbingHeight_Standard_F	doi:10.1111/mec.15878	natural behavior	behavior	Alan	Factors out	Y	No
30	ClimbingHeight_standard_M	doi:10.1111/mec.15878	natural behavior	behavior	Alan	Factors out	Y	No
31	DCVLifespan_standard_male	doi:10.1371/journal.pgen.1003057	immune-response	life-history	Alan	No	No	No
32	DMelSV_standard_female	doi:10.1371/journal.pgen.1003057	immune-response	life-history	Alan	No	No	No
33	DayAverageBoutLength_standard_Female	DOI:10.1186/1471-2164-14-281	natural behavior	behavior	Alan	No	Y	Yes
34	DayAverageBoutLength_standard_Male	DOI:10.1186/1471-2164-14-281	natural behavior	behavior	Alan	No	Y	Yes
35	DayBoutNumber_standard_Female	DOI:10.1186/1471-2164-14-281	natural behavior	behavior	Alan	No	Y	Yes
36	DayBoutNumber_standard_Male	DOI:10.1186/1471-2164-14-281	natural behavior	behavior	Alan	No	Y	Yes
37	DaySleep_standard_Female	DOI:10.1186/1471-2164-14-281	natural behavior	behavior	Alan	No	Y	Yes
38	DaySleep_standard_Male	DOI:10.1186/1471-2164-14-281	natural behavior	behavior	Alan	No	Y	Yes
39	DefectationRate_PaeruginosaInfection_F	10.1534/g3.119.400715	immune-response	stress-resistance	Alan	No	No	No
40	EggProduction_Standard_F	doi:10.1111/evo.13411	fecundity	life-history	Alan	Factors out	Y	Yes
41	EthylAcetateAttraction_standard_female	doi:10.1093/chemse/bjv001	chemical-attraction	behavior	Gio	Factors out	Y	No
42	EthylAcetateAttraction_standard_male	doi:10.1093/chemse/bjv001	chemical-attraction	behavior	Gio	Factors out	Y	No
43	EthylButyrateAttraction_standard_female	doi:10.1093/chemse/bjv001	chemical-attraction	behavior	Gio	Factors out	Y	No
44	EthylButyrateAttraction_standard_male	doi:10.1093/chemse/bjv001	chemical-attraction	behavior	Gio	Factors out	Y	No
45	EugenolAttraction_standard_female	doi:10.1093/chemse/bjv001	chemical-attraction	behavior	Gio	Factors out	Y	No
46	EugenolAttraction_standard_male	doi:10.1093/chemse/bjv001	chemical-attraction	behavior	Gio	Factors out	Y	No
47	FecalPh_PaeruginosaInfection_F	10.1534/g3.119.400715	immune-response	stress-resistance	Alan	No	No	No
48	FemaleFecundity_standard_F	10.1534/g3.119.400715	fecundity	life-history	Alan	No	No	No
49	Fertility_25DegreesCelcius_M	doi:10.3389/fgene.2020.00573	fecundity	life-history	Alan	No	No	No
50	Fertility_27DegreesCelcius_M	doi:10.3389/fgene.2020.00573	fecundity	life-history	Alan	No	No	No
51	Fertility_29DegreesCelcius_M	doi:10.3389/fgene.2020.00573	fecundity	life-history	Alan	No	No	No
52	FlightProwess_Standard_F	doi:10.1371/journal.pgen.1008887	natural behavior	behavior	Alan	Factors out	Y	Yes
53	FlightProwess_Standard_M	doi:10.1371/journal.pgen.1008887	natural behavior	behavior	Alan	Factors out	Y	Yes
54	FoodIntake_standard_female	doi:10.1371/journal.pone.0138129	natural behavior	behavior	Alan	Factors out	Y	Yes
55	FoodIntake_standard_male	doi:10.1371/journal.pone.0138129	natural behavior	behavior	Alan	Factors out	Y	Yes
56	ForagingBehavior_Standard_M	doi:10.1093/gbe/evx089	natural behavior	behavior	Alan	Factors out	Y	Yes
57	FreeGlucoseLevels_HighGlucoseDiet_male	doi:10.1534/g3.114.016477	physiology	life-history	Connor	No	No	No
58	FreeGlucoseLevels_LowGlucoseDiet_male	doi:10.1534/g3.114.016477	physiology	life-history	Connor	No	No	No
59	FreeGlucoseLevels_PooledDiets_male	doi:10.1534/g3.114.016477	physiology	life-history	Connor	No	No	No
60	FreeGlycerolLevels_HighGlucoseDiet_male	doi:10.1534/g3.114.016477	physiology	life-history	Connor	No	No	No
61	FreeGlycerolLevels_LowGlucoseDiet_male	doi:10.1534/g3.114.016477	physiology	life-history	Connor	No	No	No
62	FreeGlycerolLevels_PooledDiets_male	doi:10.1534/g3.114.016477	physiology	life-history	Connor	No	No	No
63	GlycogenLevels_HighGlucoseDiet_male	doi:10.1534/g3.114.016477	physiology	life-history	Connor	No	No	No
64	GlycogenLevels_LowGlucoseDiet_male	doi:10.1534/g3.114.016477	physiology	life-history	Connor	No	No	No
65	GlycogenLevels_PooledDiets_male	doi:10.1534/g3.114.016477	physiology	life-history	Connor	No	No	No
66	HelionalAttraction_standard_female	doi:10.1093/chemse/bjv001	chemical-attraction	behavior	Gio	Factors out	Y	No
67	HelionalAttraction_standard_male	doi:10.1093/chemse/bjv001	chemical-attraction	behavior	Gio	Factors out	Y	No
68	HexanalAttraction_standard_female	doi:10.1093/chemse/bjv001	chemical-attraction	behavior	Gio	Factors out	Y	No
69	HexanalAttraction_standard_male	doi:10.1093/chemse/bjv001	chemical-attraction	behavior	Gio	Factors out	Y	No
70	HighThermalToleranceExtreme_VaryingWithTemperature_F	doi:10.3389/fgene.2020.00658	env-resistance	stress-resistance	Gio	Factors out	Y	No
71	HighThermalToleranceExtreme_VaryingWithTemperature_M	doi:10.3389/fgene.2020.00658	env-resistance	stress-resistance	Gio	Factors out	Y	No
72	IntensityOfResponse_standard_F	DOI:10.1111/gbb.12048	chemical-resistance	stress-resistance	Gio	No	No	No
73	IntensityOfResponse_standard_M	DOI:10.1111/gbb.12048	chemical-resistance	stress-resistance	Gio	No	No	No
74	InternocularDistance_standard_F	doi:10.1371/journal.pgen.1005616	adult morphology	morphology	Connor	Factors out	Y	Yes
75	InternocularDistance_standard_M	doi:10.1371/journal.pgen.1005616	adult morphology	morphology	Connor	Factors out	Y	Yes
76	InterpulseInterval_standard_male	doi:10.1093/molbev/mst111	natural behavior	behavior	Connor	Factors out	No	N
77	LarvaeSurvival_05g-mLChlorantraniliproleOn10mLFoodMedia_LarvaeMixed	doi:10.1073/pnas.1821713116	chemical-resistance	stress-resistance	Alan	Factors out	Y	N
78	LarvaeSurvival_10g-mLChlorantraniliproleOn10mLFoodMedia_LarvaeMixed	doi:10.1073/pnas.1821713116	chemical-resistance	stress-resistance	Alan	Factors out	Y	N
79	LarvaeSurvival_20g-mLChlorantraniliproleOn10mLFoodMedia_LarvaeMixed	doi:10.1073/pnas.1821713116	chemical-resistance	stress-resistance	Alan	Factors out	Y	N
80	LarvaeSurvival_30g-mLChlorantraniliproleOn10mLFoodMedia_LarvaeMixed	doi:10.1073/pnas.1821713116	chemical-resistance	stress-resistance	Alan	Factors out	Y	N
81	LarvaeSurvival_40g-mLChlorantraniliproleOn10mLFoodMedia_LarvaeMixed	doi:10.1073/pnas.1821713116	chemical-resistance	stress-resistance	Alan	Factors out	Y	N
82	LarvaeSurvival_50g-mLChlorantraniliproleOn10mLFoodMedia_LarvaeMixed	doi:10.1073/pnas.1821713116	chemical-resistance	stress-resistance	Alan	Factors out	Y	N
83	LeftEyeArea_standard_female	doi:10.1093/hmg/ddv502	adult morphology	morphology	Alan	No	No	N
84	LifeShortened_MonocytogenesInfection_male	doi:10.1534/g3.115.022558	immune-response	life-history	Alan	No	No	N
85	LifeSpan_HighYeast_female	doi:10.1038/ncomms5338	longevity	life-history	Connor	No	No	No
86	LifeSpan_LowYeast_female	doi:10.1038/ncomms5338	longevity	life-history	Connor	No	No	No
87	LifeTimeFecundity_HighYeast_female	doi:10.1038/ncomms5338	fecundity	life-history	Connor	No	No	No
88	LifeTimeFecundity_LowYeast_female	doi:10.1038/ncomms5338	fecundity	life-history	Connor	No	No	No
89	Lifespan_EighteenDegreesC_F	doi:10.1371/journal.pbio.3000645	longevity	life-history	Connor	Factors out	Y	No
90	Lifespan_EighteenDegreesC_M	doi:10.1371/journal.pbio.3000645	longevity	life-history	Connor	Factors out	Y	No
91	Lifespan_ProvidenciaRettgeriInfection_F	doi:10.1111/mec.14017	immune-response	life-history	Connor	No	No	N
92	Lifespan_TwentyEightDegreesC_F	doi:10.1371/journal.pbio.3000645	longevity	life-history	Connor	Factors out	Y	No
93	Lifespan_TwentyEightDegreesC_M	doi:10.1371/journal.pbio.3000645	longevity	life-history	Connor	Factors out	Y	No
94	Lifespan_TwentyFiveDegreesC_F	doi:10.1371/journal.pbio.3000645	longevity	life-history	Connor	Factors out	Y	No
95	Lifespan_TwentyFiveDegreesC_M	doi:10.1371/journal.pbio.3000645	longevity	life-history	Connor	Factors out	Y	No
96	Lifespan_standard_female	doi:10.1093/gerona/glv047	pending	life-history	Connor	Factors out	Y	N
97	LocationRatio_standard_F	DOI:10.1111/gbb.12048	natural behavior	behavior	Connor	No	N	N
98	LocationRatio_standard_M	DOI:10.1111/gbb.12048	natural behavior	behavior	Connor	No	N	N
99	LowThermalToleranceExtreme_VaryingWithTemperature_F	doi:10.3389/fgene.2020.00658	env-resistance	stress-resistance	Connor	Factors out	Y	N
100	LowThermalToleranceExtreme_VaryingWithTemperature_M	doi:10.3389/fgene.2020.00658	env-resistance	stress-resistance	Connor	Factors out	Y	N
101	MeanElutionTime_DevelopmentofTolerance_female	DOI 10.1186/s12864-015-2064-5	chemical resistance	stress-resistance	Connor	Factors out	Y	N
102	MeanElutionTime_DevelopmentofTolerance_male	DOI 10.1186/s12864-015-2064-5	chemical resistance	stress-resistance	Connor	Factors out	Y	N
103	MeanElutionTime_RepeatedEthanolExposures_female	DOI 10.1186/s12864-015-2064-5	chemical resistance	stress-resistance	Connor	Factors out	Y	N
104	MeanElutionTime_RepeatedEthanolExposures_male	DOI 10.1186/s12864-015-2064-5	chemical resistance	stress-resistance	Connor	Factors out	Y	N
105	MeanElutionTime_SingleEthanolExposure_female	DOI 10.1186/s12864-015-2064-5	chemical resistance	stress-resistance	Connor	Factors out	Y	N
106	MeanElutionTime_SingleEthanolExposure_male	DOI 10.1186/s12864-015-2064-5	chemical resistance	stress-resistance	Connor	Factors out	Y	N
107	MethylSalicylateAttraction_standard_female	doi:10.1093/chemse/bjv001	chemical-attraction	behavior	Gio	Factors out	Y	No
108	MethylSalicylateAttraction_standard_male	doi:10.1093/chemse/bjv001	chemical-attraction	behavior	Gio	Factors out	Y	No
109	MidgutMitosis_PaeruginosaInfection_F	10.1534/g3.119.400715	immune-response	stress-resistance	Connor	N	N	N
110	MinimumSurvivableTemperature_SeventeenDegreesC_M	doi:10.1038/s41437-018-0117-7	env-resistance	stress-resistance	Connor	Factors out	Y	N
111	MinimumSurvivableTemperature_TwentyDegreesC_M	doi:10.1038/s41437-018-0117-7	env-resistance	stress-resistance	Connor	Factors out	Y	N
112	MinimumSurvivableTemperature_TwentyNineDegreesC_M	doi:10.1038/s41437-018-0117-7	env-resistance	stress-resistance	Connor	Factors out	Y	N
113	MinimumSurvivableTemperature_TwentySixDegreesC_M	doi:10.1038/s41437-018-0117-7	env-resistance	stress-resistance	Connor	Factors out	Y	N
114	MinimumSurvivableTemperature_TwentyThreeDegreesC_M	doi:10.1038/s41437-018-0117-7	env-resistance	stress-resistance	Connor	Factors out	Y	N
115	Mortality_Oneg-vialForMalathionTeng-vialForPermethrin_F	10.1534/g3.118.200619	chemical-resistance	stress-resistance	Connor	Factors out	No	N
116	Mortality_Oneg-vialForMalathionTeng-vialForPermethrin_M	10.1534/g3.118.200619	chemical-resistance	stress-resistance	Connor	Factors out	No	N
117	NegativeGeotaxis_MSB_Treatment_female	doi:10.1371/journal.pone.0038722	natural behavior	behavior	Connor	N	N	N
118	NegativeGeotaxis_MSB_Treatment_male	doi:10.1371/journal.pone.0038722	natural behavior	behavior	Connor	N	N	N
119	NegativeGeotaxis_standard_female	doi:10.1371/journal.pone.0038722	natural behavior	behavior	Connor	N	N	N
120	NegativeGeotaxis_standard_male	doi:10.1371/journal.pone.0038722	natural behavior	behavior	Connor	N	N	N
121	NightAverageBoutLength_standard_Female	DOI:10.1186/1471-2164-14-281	natural behavior	behavior	Connor	No	Y	Y
122	NightAverageBoutLength_standard_Male	DOI:10.1186/1471-2164-14-281	natural behavior	behavior	Connor	No	Y	Y
123	NightBoutNumber_standard_Female	DOI:10.1186/1471-2164-14-281	natural behavior	behavior	Connor	No	Y	Y
124	NightBoutNumber_standard_Male	DOI:10.1186/1471-2164-14-281	natural behavior	behavior	Connor	No	Y	Y
125	NightSleep_standard_Female	DOI:10.1186/1471-2164-14-281	natural behavior	behavior	Connor	No	Y	Y
126	NightSleep_standard_Male	DOI:10.1186/1471-2164-14-281	natural behavior	behavior	Connor	No	Y	Y
127	ParaquatResistance_standard_female	doi:10.1371/journal.pone.0034745	chemical-resistance	stress-resistance	Connor	No	N	N
128	ParaquatResistance_standard_male	doi:10.1371/journal.pone.0034745	chemical-resistance	stress-resistance	Connor	No	N	N
129	PupalCaseLength_Standard_Mix	doi.org/10.1016/j.cub.2020.12.023	pupal morphology	morphology	Connor	Factors out	Y	N	Factors out only In(3R)Mo
130	ResistanceToDDT_10HourExposureTo200lAcetone-DDTSolutionConcentration05g-ml_F	doi:10.1534/genetics.117.300310	chemical-resistance	stress-resistance	Gio/Alan	Factors out	Y	N
131	ResistanceToDDT_11HourExposureTo200lAcetone-DDTSolutionConcentration05g-ml_F	doi:10.1534/genetics.117.300310	chemical-resistance	stress-resistance	Gio/Alan	Factors out	Y	N
132	ResistanceToDDT_12HourExposureTo200lAcetone-DDTSolutionConcentration05g-ml_F	doi:10.1534/genetics.117.300310	chemical-resistance	stress-resistance	Gio/Alan	Factors out	Y	N
133	ResistanceToDDT_13HourExposureTo200lAcetone-DDTSolutionConcentration05g-ml_F	doi:10.1534/genetics.117.300310	chemical-resistance	stress-resistance	Gio/Alan	Factors out	Y	N
134	ResistanceToDDT_14HourExposureTo200lAcetone-DDTSolutionConcentration05g-ml_F	doi:10.1534/genetics.117.300310	chemical-resistance	stress-resistance	Gio/Alan	Factors out	Y	N
135	ResistanceToDDT_15HourExposureTo200lAcetone-DDTSolutionConcentration05g-ml_F	doi:10.1534/genetics.117.300310	chemical-resistance	stress-resistance	Gio/Alan	Factors out	Y	N
136	ResistanceToDDT_1HourExposureTo200lAcetone-DDTSolutionConcentration05g-ml_F	doi:10.1534/genetics.117.300310	chemical-resistance	stress-resistance	Gio/Alan	Factors out	Y	N
137	ResistanceToDDT_24HourExposureTo200lAcetone-DDTSolutionConcentration05g-ml_F	doi:10.1534/genetics.117.300310	chemical-resistance	stress-resistance	Gio/Alan	Factors out	Y	N
138	ResistanceToDDT_2HourExposureTo200lAcetone-DDTSolutionConcentration05g-ml_F	doi:10.1534/genetics.117.300310	chemical-resistance	stress-resistance	Gio/Alan	Factors out	Y	N
139	ResistanceToDDT_30HourExposureTo200lAcetone-DDTSolutionConcentration05g-ml_F	doi:10.1534/genetics.117.300310	chemical-resistance	stress-resistance	Gio/Alan	Factors out	Y	N
140	ResistanceToDDT_3HourExposureTo200lAcetone-DDTSolutionConcentration05g-ml_F	doi:10.1534/genetics.117.300310	chemical-resistance	stress-resistance	Gio/Alan	Factors out	Y	N
141	ResistanceToDDT_4HourExposureTo200lAcetone-DDTSolutionConcentration05g-ml_F	doi:10.1534/genetics.117.300310	chemical-resistance	stress-resistance	Gio/Alan	Factors out	Y	N
142	ResistanceToDDT_5HourExposureTo200lAcetone-DDTSolutionConcentration05g-ml_F	doi:10.1534/genetics.117.300310	chemical-resistance	stress-resistance	Gio/Alan	Factors out	Y	N
143	ResistanceToDDT_6HourExposureTo200lAcetone-DDTSolutionConcentration05g-ml_F	doi:10.1534/genetics.117.300310	chemical-resistance	stress-resistance	Gio/Alan	Factors out	Y	N
144	ResistanceToDDT_7HourExposureTo200lAcetone-DDTSolutionConcentration05g-ml_F	doi:10.1534/genetics.117.300310	chemical-resistance	stress-resistance	Gio/Alan	Factors out	Y	N
145	ResistanceToDDT_8HourExposureTo200lAcetone-DDTSolutionConcentration05g-ml_F	doi:10.1534/genetics.117.300310	chemical-resistance	stress-resistance	Gio/Alan	Factors out	Y	N
146	ResistanceToDDT_9HourExposureTo200lAcetone-DDTSolutionConcentration05g-ml_F	doi:10.1534/genetics.117.300310	chemical-resistance	stress-resistance	Gio/Alan	Factors out	Y	N
147	SolubleProteinLevels_HighGlucoseDiet_male	doi:10.1534/g3.114.016477	physiology	life-history	Connor	No	N	N
148	SolubleProteinLevels_LowGlucoseDiet_male	doi:10.1534/g3.114.016477	physiology	life-history	Connor	No	N	N
149	SolubleProteinLevels_PooledDiets_male	doi:10.1534/g3.114.016477	physiology	life-history	Connor	No	N	N
150	StartleResponse_MSB_Treatment_female	doi:10.1371/journal.pone.0038722	natural behavior	behavior	Adam	No	no	no
151	StartleResponse_MSB_Treatment_male	doi:10.1371/journal.pone.0038722	natural behavior	behavior	Adam	No	no	no
152	StartleResponse_standard_Female	doi:10.1371/journal.pone.0038722	natural behavior	behavior	Adam	No	no	no
153	StartleResponse_standard_female	doi:10.1038/srep09785	natural behavior	behavior	Adam	Factors out	yes	no
154	StarvationResistance_Standard_M	doi:10.1093/gbe/evx089	env-resistance	stress-resistance	Adam	Factors out	yes	yes	interesting- they find a in2lt association with behavior
155	StarvationResistance_standard_female	doi:10.1038/srep09785	env-resistance	stress-resistance	Adam	Factors out	yes	no
156	StarvationResistance_standard_male	doi:10.1038/srep09785	env-resistance	stress-resistance	Adam	Factors out	yes	no
157	StrengthOfResponse_standard_F	DOI:10.1111/gbb.12048	chemical-attraction	behavior	Adam	No	no	no
158	StrengthOfResponse_standard_M	DOI:10.1111/gbb.12048	chemical-attraction	behavior	Adam	No	no	no
159	SurvivalLength_Standard_F	doi:10.1371/journal.ppat.1006260	pending	life-history	Adam	Factors out	yes	yes
160	SurvivalLength_Standard_M	doi:10.1371/journal.ppat.1006260	pending	life-history	Adam	Factors out	yes	yes
161	SurvivalValues_Radiation_male	doi:10.1371/journal.pone.0104858	chemical-resistance	stress-resistance	Adam	Factors out	no	no
162	Tergite5Pigmentation_standard_female	doi:10.1371/journal.pgen.1005163	adult morphology	morphology	Adam	Factors out	yes	yes
163	Tergite6Pigmentation_standard_female	doi:10.1371/journal.pgen.1005163	adult morphology	morphology	Adam	Factors out	yes	yes	did anova, but also factored out
164	ThoraxLength_standard_female	doi:10.1038/ncomms5338	adult morphology	morphology	Adam	No	no	no
165	ThoraxSize_17DegreesC_F	doi:10.1371/journal.pgen.1007686	adult morphology	morphology	Adam	No	yes	yes
166	ThoraxSize_28DegreesC_F	doi:10.1371/journal.pgen.1007686	adult morphology	morphology	Adam	No	yes	yes
167	TimeOfDeath_MonocytogenesInfection_male	doi:10.1534/g3.115.022558	immune-response	life-history	Adam	No	no	no
168	TriglycerideLevels_HighGlucoseDiet_male	doi:10.1534/g3.114.016477	physiology	life-history	Adam	No	no	no
169	TriglycerideLevels_LowGlucoseDiet_male	doi:10.1534/g3.114.016477	physiology	life-history	Adam	No	no	no
170	TriglycerideLevels_PooledDiets_male	doi:10.1534/g3.114.016477	physiology	life-history	Adam	No	no	no
171	WalkingActivity_standard_Female	DOI:10.1186/1471-2164-14-281	natural behavior	behavior	Adam	No	yes	yes
172	WalkingActivity_standard_Male	DOI:10.1186/1471-2164-14-281	natural behavior	behavior	Adam	No	yes	yes
173	Week1Fecundity_HighYeast_female	doi:10.1038/ncomms5338	fecundity	life-history	Adam	No	no	no
174	Week1Fecundity_LowYeast_female	doi:10.1038/ncomms5338	fecundity	life-history	Adam	No	no	no
175	Week3Fecundity_HighYeast_female	doi:10.1038/ncomms5338	fecundity	life-history	Adam	No	no	no
176	Week3Fecundity_LowYeast_female	doi:10.1038/ncomms5338	fecundity	life-history	Adam	No	no	no
177	Week5Fecundity_HighYeast_female	doi:10.1038/ncomms5338	fecundity	life-history	Adam	No	no	no
178	Week5Fecundity_LowYeast_female	doi:10.1038/ncomms5338	fecundity	life-history	Adam	No	no	no
179	Week7Fecundity_LowYeast_female	doi:10.1038/ncomms5338	fecundity	life-history	Adam	No	no	no
180	Weight_HighGlucoseDiet_male	doi:10.1534/g3.114.016477	adult morphology	morphology	Adam	No	no	no
181	Weight_LowGlucoseDiet_male	doi:10.1534/g3.114.016477	adult morphology	morphology	Adam	No	no	no
182	Weight_PooledDiets_male	doi:10.1534/g3.114.016477	adult morphology	morphology	Adam	No	no	no
183	WingCentroidSize_standard_female	doi:10.1371/journal.pgen.1005616	adult morphology	morphology	Adam	Factors out	yes	yes
184	WingCentroidSize_standard_male	doi:10.1371/journal.pgen.1005616	adult morphology	morphology	Adam	Factors out	yes	yes
185	d-CarvoneAttraction_standard_female	doi:10.1093/chemse/bjv001	chemical-attraction	behavior	Gio	Factors out	Y	No
186	d-CarvoneAttraction_standard_male	doi:10.1093/chemse/bjv001	chemical-attraction	behavior	Gio	Factors out	Y	No
187	l-CarvoneAttraction_standard_female	doi:10.1093/chemse/bjv001	chemical-attraction	behavior	Gio	Factors out	Y	No
188	l-CarvoneAttraction_standard_male	doi:10.1093/chemse/bjv001	chemical-attraction	behavior	Gio	Factors out	Y	No
189	HazardRatio_TMSupplementedDiet/None_male	doi: 10.1073/pnas.1307125110	chemical-resistance	stress-resistance	Adam	no	no	no
190	MenadioneSodiumBisulfite(MSB)Resistance_standard_female	doi:10.1371/journal.pone.0034745	chemical-resistance	stress-resistance	Adam	No	yes	no
191	MenadioneSodiumBisulfite(MSB)Resistance_standard_male	doi:10.1371/journal.pone.0034745	chemical-resistance	stress-resistance	Adam	No	yes	no
192	4Week-AcclimationSurvival_NegativeSixDegreesC_F	doi.org/10.1111/evo.13408	env-resistance	stress-resistance	Adam	Factors out	yes	no
193	1Week-AcclimationSurvival_NegativeSixDegreesC_F	doi.org/10.1111/evo.13408	env-resistance	stress-resistance	Adam	Factors out	yes	no
194	4Week-AcclimationSurvival_NegativeSixDegreesC_M	doi.org/10.1111/evo.13408	env-resistance	stress-resistance	Adam	Factors out	yes	no
195	1Week-AcclimationSurvival_NegativeSixDegreesC_M	doi.org/10.1111/evo.13408	env-resistance	stress-resistance	Adam	Factors out	yes	no
196	ActivityLevel_Standard-BasalActivity_F	doi:10.1534/g3.119.401034	natural behavior	behavior	Adam	Factors out	no	no
197	ActivityLevel_Standard-BasalActivity_M	doi:10.1534/g3.119.401034	natural behavior	behavior	Adam	Factors out	no	no
198	AnoxiaTolerance_AnoxicEnvmnt-OtherwiseStandard_F	doi:10.1534/g3.119.400421	env-resistance	stress-resistance	Adam	Factors out	yes	no
199	AnoxiaTolerance_AnoxicEnvmnt-OtherwiseStandard_M	doi:10.1534/g3.119.400421	env-resistance	stress-resistance	Adam	Factors out	yes	no
200	ClimbingHeight_Restricted-DR_F	doi:10.1111/mec.15878	adult behavior	behavior	Adam	Factors out	yes	no
201	Lifespan_Restricted-DR_F	doi:10.1016/j.cub.2020.05.020	longevity	life-history	Adam	No	no	no
202	Movement_-100ppm_Mixed	doi:10.1038/s41598-017-11092-5	chemical-resistance	stress-resistance	Adam	No	no	no
203	Movement_-25ppm_Mixed	doi:10.1038/s41598-017-11092-5	chemical-resistance	stress-resistance	Adam	No	no	no
204	4Week-Non-acclimationSurvival_NegativeSixDegrees_F	doi.org/10.1111/evo.13408	env-resistance	stress-resistance	Adam	Factors out	yes	no
205	1Week-Non-acclimationSurvival_NegativeSixDegrees_F	doi.org/10.1111/evo.13408	env-resistance	stress-resistance	Adam	Factors out	yes	no
206	4Week-Non-acclimationSurvival_NegativeSixDegrees_M	doi.org/10.1111/evo.13408	env-resistance	stress-resistance	Adam	Factors out	yes	no
207	1Week-Non-acclimationSurvival_NegativeSixDegrees_M	doi.org/10.1111/evo.13408	env-resistance	stress-resistance	Adam	Factors out	yes	no
208	4Week-StarvationResistance_StarvationMedium_F	doi.org/10.1111/evo.13408	env-resistance	stress-resistance	Adam	Factors out	yes	no
209	1Week-StarvationResistance_StarvationMedium_F	doi.org/10.1111/evo.13408	env-resistance	stress-resistance	Adam	Factors out	yes	no
210	4Week-StarvationResistance_StarvationMedium_M	doi.org/10.1111/evo.13408	env-resistance	stress-resistance	Adam	Factors out	yes	no
211	1Week-StarvationResistance_StarvationMedium_M	doi.org/10.1111/evo.13408	env-resistance	stress-resistance	Adam	Factors out	yes	no
212	SurvivalLength_Pa14Infection-Pseudomonasaeruginosa_F	doi:10.1371/journal.ppat.1006260	immune-response	life-history	Adam	Factors out	Yes	Yes
213	SurvivalLength_Pa14Infection-Pseudomonasaeruginosa_M	doi:10.1371/journal.ppat.1006260	immune-response	life-history	Adam	Factors out	Yes	Yes
214	AnoxiaTolerance_AnoxicEnvmnt-OtherwiseStandard_Larvae-mixed	doi:10.1534/g3.119.400421	env-resistance	stress-resistance	Adam	Factors out	yes	no
215	StarvationResistance_NoFood_Larvae-mixed	doi:10.3929/ethz-b-000000155	env-resistance	stress-resistance	Adam	Factors out	yes	no
216	ClimbingHeight_AL-standardW-5percentYeastAlteration_F	doi:10.1016/j.cub.2020.05.020	natural behavior	behavior	Adam	No	no	no
217	LarvaeSurvival_20ug-g-ÃŽÂ±-amanitin_mixed	doi:10.1371/journal.pone.0173162	chemical-resistance	stress-resistance	Adam	Factors out	yes	no
218	Lifespan_AL-DietContained5percentYeast_F	doi:10.1016/j.cub.2020.05.020	longevity	life-history	Adam	No	no	no
219	Lifespan_AL-standardW-5percentYeastAlteration_F	doi:10.1016/j.cub.2020.05.020	longevity	life-history	Adam	No	no	no
220	Lifespan_DR-DietContained05percentYeast_F	doi:10.1016/j.cub.2020.05.020	longevity	life-history	Adam	No	no	no
221	Lifespan_HSD-HighSugarDiet-20percentSucroseContent_F	doi:10.1016/j.cub.2020.05.020	longevity	life-history	Adam	No	no	no
222	LungBranching_FivepercentO2_mixed	10.1534/g3.119.400715	adult morphology	morphology	Adam	No	no	no
223	SurvivalLength_Ma549Infection_F	doi:10.1371/journal.ppat.1006260	immune-response	stress-resistance	Adam	Factors out	Yes	Yes
224	SurvivalLength_Ma549Infection_M	doi:10.1371/journal.ppat.1006260	immune-response	stress-resistance	Adam	Factors out	Yes	Yes
225	SurvivalLength_PaeruginosaInfection_F	doi:10.1371/journal.ppat.1006260	immune-response	stress-resistance	Adam	Factors out	Yes	Yes
