# Supplementary material for: A cosmopolitan inversion facilitates seasonal adaptation in overwintering Drosophila
Source: Genetics. 2023 Dec 5;226(2):iyad207. doi: 10.1093/genetics/iyad207 (PMC10847723; doi:10.1093/genetics/iyad207)
Supplement: iyad207_Supplementary_Data [file iyad207_supplementary_data.zip › Table_S9_GENETICS-2023-306673.xlsx]

## Sheet: Sheet1
id	ral_id	1Week-AcclimationSurvival_NegativeSixDegreesC_F	1Week-AcclimationSurvival_NegativeSixDegreesC_M	1Week-Non-acclimationSurvival_NegativeSixDegrees_F	1Week-Non-acclimationSurvival_NegativeSixDegrees_M	1Week-StarvationResistance_StarvationMedium_F	1Week-StarvationResistance_StarvationMedium_M	4Week-AcclimationSurvival_NegativeSixDegreesC_F	4Week-AcclimationSurvival_NegativeSixDegreesC_M	4Week-Non-acclimationSurvival_NegativeSixDegrees_F	4Week-Non-acclimationSurvival_NegativeSixDegrees_M	4Week-StarvationResistance_StarvationMedium_F	4Week-StarvationResistance_StarvationMedium_M	ActivityLevel_InducedActivity_F	ActivityLevel_InducedActivity_M	ActivityLevel_Standard-BasalActivity_F	ActivityLevel_Standard-BasalActivity_M	AnoxiaTolerance_AnoxicEnvmnt-OtherwiseStandard_F	AnoxiaTolerance_AnoxicEnvmnt-OtherwiseStandard_Larvae-mixed	AnoxiaTolerance_AnoxicEnvmnt-OtherwiseStandard_M	BacterialLoad_ProvidenciaRettgeriInfection_F	CentroidSize_standard_F	CentroidSize_standard_M	ClimbingHeight_AL-standardW-5percentYeastAlteration_F	ClimbingHeight_ParaquatInsecticideExposure_F	ClimbingHeight_ParaquatInsecticideExposure_M	ClimbingHeight_Restricted-DR_F	ClimbingHeight_Standard_F	ClimbingHeight_standard_M	DefectationRate_PaeruginosaInfection_F	EggProduction_Standard_F	FecalPh_PaeruginosaInfection_F	FemaleFecundity_standard_F	Fertility_25DegreesCelcius_M	Fertility_27DegreesCelcius_M	Fertility_29DegreesCelcius_M	FlightProwess_Standard_F	FlightProwess_Standard_M	ForagingBehavior_Standard_M	HighThermalToleranceExtreme_VaryingWithTemperature_F	HighThermalToleranceExtreme_VaryingWithTemperature_M	InternocularDistance_standard_F	InternocularDistance_standard_M	LarvaeSurvival_05ÃŽÂ¼g-mLChlorantraniliproleOn10mLFoodMedia_LarvaeMixed	LarvaeSurvival_10ÃŽÂ¼g-mLChlorantraniliproleOn10mLFoodMedia_LarvaeMixed	LarvaeSurvival_20ug-g-ÃŽÂ±-amanitin_mixed	LarvaeSurvival_20ÃŽÂ¼g-mLChlorantraniliproleOn10mLFoodMedia_LarvaeMixed	LarvaeSurvival_30ÃŽÂ¼g-mLChlorantraniliproleOn10mLFoodMedia_LarvaeMixed	LarvaeSurvival_40ÃŽÂ¼g-mLChlorantraniliproleOn10mLFoodMedia_LarvaeMixed
1	100	NA	NA	NA	NA	NA	NA	NA	NA	NA	NA	NA	NA	59.1583	72.5458	9.75833	21.6583	0	0.739	0	NA	NA	NA	NA	NA	NA	NA	NA	NA	NA	NA	NA	NA	NA	NA	NA	0.678577	0.755202	0.5	39.93	40.19	NA	NA	NA	NA	NA	NA	NA	NA
2	101	0.73	0.54	0.43	0.56	44.97	36.52	0.06	0.63	0.03	0.52	45.44	26.74	10.9792	14.225	1.50833	34.725	0.056	0.775	0.131	12.186	2.36	2.04	17	2.06493	1.86002	17	2.34071	2.0978	59.28	NA	5.15	NA	26	29	22	0.77219	0.821492	0.5	NA	NA	0.48	0.42	NA	NA	1	NA	NA	NA
3	105	NA	NA	NA	NA	81.79	59.88	NA	NA	NA	NA	81.63	41.1	36.9833	42.3073	1.29167	15.9083	0	0.825	0	13.4399	2.26	1.96	46	2.43328	2.09782	68	2.63307	2.65325	26.47	NA	5.15	NA	24	29	21	0.727917	0.797654	0.25	NA	NA	0.47	0.42	0.787	0.331	0.67	0.068	0.057	0.046
4	109	NA	NA	NA	NA	61.29	49.78	NA	NA	NA	NA	72.94	49.29	NA	NA	1.925	33.2	0.038	NA	0.023	14.7997	2.35	2.03	14.5	2.96814	2.96434	36.5	3.19501	3.05397	28.28	1804	4.81	1.72	21	29	0	0.586982	0.739984	0.32	NA	NA	0.47	0.42	0.778	0.804	0	0.921	0.61	0.402
5	129	0.65	0.63	0.03	0.35	53.52	37.93	0.88	0.87	0.18	0.28	59.3	28.11	34.3917	35.0083	9	4.82727	NA	0.925	NA	13.5561	2.3	1.97	NA	1.9765	1.72776	NA	2.15447	2.01208	31.11	NA	4.87	1.6	NA	NA	NA	0.725043	0.751882	0.62	38.8	39.23	0.46	0.42	0.626	0.285	7.33	0.122	0.041	0.073
6	136	0.46	0.05	0.08	0	87.47	50.48	0.05	0.03	0	0	92.72	39.66	NA	NA	NA	NA	0.556	0.88	0.357	13.5644	NA	NA	17	2.73861	2.67345	17	2.93938	2.96078	27.56	655	5	3.29	26	14	5	0.68643	0.815464	0.33	39.94	39.92	NA	NA	0.988	0.361	1.33	0.345	0.235	0.188
7	138	0.55	0.73	0.23	0.15	64.41	56.15	0.48	0.48	0	0	56	34.62	30.7625	18.1833	2.24167	2.05	0.102	0.746	0.027	15.8425	NA	NA	NA	NA	NA	NA	NA	NA	14.65	NA	5.13	3.54	13	21	2	0.718398	0.804714	0.58	NA	NA	NA	NA	0.232	0.054	0.33	0	0	0
8	142	0.79	0.93	0.43	0.7	49.86	40.4	0.42	0.79	0	0.04	57.88	31.61	24.9191	60.6219	11.4167	59.25	0.063	0.739	0	15.0049	2.46	2.09	NA	1.29283	1.37227	NA	1.49929	1.3939	16.16	NA	5.24	2.01	NA	NA	NA	0.818287	0.834872	0.04	NA	NA	0.52	0.46	0.474	0.456	1.67	0.411	0.356	0.328
9	149	0.78	0.78	0.58	0.31	40.53	33.71	0.87	0.56	0.1	0.04	37.6	25.94	68.9917	90.8333	22.775	62.85	0.141	0.39	0.062	13.4644	2.36	2.05	1	2.75607	2.31395	17	2.99202	2.7382	40.63	2430	5.18	4.71	17	15	0	0.767261	0.838398	0.54	NA	NA	0.48	0.44	0.702	0.166	0.33	0	0.01	0
10	153	0.85	0.95	0.2	0.08	50	38.67	0.55	0.39	0.03	0.03	38.74	25.79	112.03	125.24	36.9167	18.2708	1	0.838	0.756	15.2403	2.46	2.16	48	1.86	1.23646	44	2.07863	1.70211	33.31	NA	5.06	NA	22	26	12	0.735292	0.805558	0.46	NA	NA	0.48	0.45	0.828	0.504	0	0.449	0.095	0.102
11	158	0.15	0.83	0.03	0.2	NA	NA	0.45	0.28	0.03	0	NA	NA	16.6125	17.0167	2.66667	9.3	0.711	0.872	0.619	15.6857	2.36	2.22	14	NA	NA	20	NA	NA	20.65	318	4.99	4.89	NA	NA	NA	0.492954	0.682372	1	NA	NA	0.45	0.44	0.264	0.132	0.33	0.057	0.038	0.038
12	161	0.55	0.12	0.13	0.03	77.2	55.71	0.32	0.45	0.05	0.18	53.51	43.08	NA	NA	40.1091	54.8818	NA	NA	NA	NA	NA	NA	NA	2.34781	2.78402	NA	2.53968	3.30369	NA	592	NA	NA	NA	NA	NA	0.673221	0.751749	0.79	39.07	39.42	NA	NA	0.241	0.301	0.33	0.221	0.201	0.08
13	176	0.65	0.98	0.28	0.73	NA	NA	0.9	0.66	0.4	0	NA	NA	NA	NA	NA	NA	0.178	0.512	0.053	15.0416	2.31	1.97	44	1.80656	1.52729	34	1.98109	1.85756	28.16	2162	4.91	NA	28	8	0	0.751137	0.725796	0.65	NA	NA	0.45	0.42	0.381	0.131	0.33	0	0	0.012
14	177	0.98	1	0.53	0.58	82.76	57.6	0.94	0.95	0.31	0	66.92	40.11	22.5083	75.8417	29.2167	121.375	0	0.794	0.012	16.3003	NA	NA	1	NA	NA	1	NA	NA	10.93	NA	4.55	9.53	27	18	27	0.563435	0.741089	1	NA	NA	NA	NA	0.99	0.888	0.33	0.888	0.824	0.782
15	181	0.9	0.69	0.33	0.2	42.67	32.28	0.45	0.94	0	0.05	47.78	27.03	24.375	17.9125	8.75833	5.48333	0.069	0.739	0	15.7696	2.37	2.03	25	3.19366	2.84774	33	3.39514	3.29815	19.87	623	5.2	7.93	22	16	7	0.790686	0.830239	0.77	39.76	39.57	0.46	0.41	0.021	0.011	0.33	0	0	0
16	189	NA	NA	NA	NA	44.4	41.87	NA	NA	NA	NA	56.6	31.79	NA	NA	NA	NA	0.134	0.933	0.046	NA	NA	NA	1	NA	NA	16	NA	NA	50.77	NA	5.14	3.52	NA	NA	NA	0.744376	0.821731	0.25	39.77	39.55	NA	NA	0.802	0.606	0	0.444	0.154	0.06
17	195	0.93	0.9	0.51	0.28	58	57.24	0.98	0.54	0.6	0.15	53.88	39.69	24.8542	15.0708	NA	0.675	0.053	0.567	0.04	14.3811	2.49	2.17	34	2.33356	1.9871	34	2.49831	2.3035	12.85	NA	4.61	3.87	29	26	1	0.794075	0.708758	1	39.76	39.55	0.48	0.44	0.874	0.69	2.33	0.656	0.542	0.559
18	208	0.98	0.5	0.18	0.21	56.4	48.53	0.89	0.91	0	0.03	49.33	44.77	NA	NA	NA	NA	0.612	NA	0.283	15.5919	2.3	2.02	36	2.90888	2.03299	36	3.14226	2.35667	33.55	1282	5.23	7.12	28	29	24	0.732854	0.762975	0.83	40.59	40.61	0.45	0.42	0.065	0.162	0.33	0.024	0.008	0
19	21	0.88	0.65	0.28	0.18	55.2	29.6	0.7	0.39	0.26	0.06	59.67	16.33	53.5492	67.1944	50.125	85.45	0.724	NA	0.077	NA	2.35	2.06	1	NA	NA	16	NA	NA	NA	NA	NA	1.87	26	28	0	0.790127	0.744983	0.92	NA	NA	0.46	0.42	0.658	0.223	1	0.123	0.078	0.056
20	217	0.13	0.77	0	0.24	93.07	39.23	0.05	0.19	0	0	105.94	28.38	NA	NA	NA	NA	0.917	0.828	0.417	14.6356	2.39	2.06	17	1.12603	0.974878	44	1.43046	1.46102	22.48	1628	4.7	8	29	29	17	0.675028	0.765246	0.79	NA	NA	0.48	0.44	0.779	0.371	1.67	0.124	0.086	0.086
21	223	NA	NA	NA	NA	87.29	51.82	NA	NA	NA	NA	88.53	38.67	NA	NA	NA	NA	NA	NA	NA	15.6689	2.46	2.12	NA	2.57679	2.75588	NA	2.715	2.90464	NA	NA	NA	NA	NA	NA	NA	NA	NA	0.3	NA	NA	0.49	0.45	NA	NA	0	NA	NA	NA
22	227	NA	NA	NA	NA	71.71	51.57	NA	NA	NA	NA	62.67	27.31	49.5179	47.5208	3	29.2083	0.185	0.533	0.141	15.7729	NA	NA	NA	NA	NA	NA	NA	NA	NA	476	NA	NA	29	30	16	NA	NA	0.83	NA	NA	NA	NA	NA	NA	0.33	NA	NA	NA
23	228	0.97	0.83	0.43	0.15	58.76	41.14	0.95	0.68	0.05	0.03	46.67	20.46	4.22917	50.1583	2.60833	126.542	0.033	0.463	0.024	13.175	2.48	2.11	11	1.3614	0.984958	21	1.58041	1.04287	36.21	NA	4.96	6.74	30	30	26	0.74125	0.832071	0.95	39.42	39.27	0.49	0.44	0.779	0.179	0	0.339	0.107	0.009
24	229	0.79	0.87	0.23	0.26	NA	NA	0.55	0.78	0.06	0.06	NA	NA	46.1917	54.9958	7.49167	8.54167	NA	NA	NA	14.646	2.45	2.14	20	2.11851	1.51273	34	2.31244	1.78378	50.6	NA	5.03	4.1	10	6	3	0.577703	0.697023	0.5	NA	NA	0.48	0.44	0.502	0.018	0.67	0.009	0.009	0.026
25	235	NA	NA	NA	NA	50.37	40	NA	NA	NA	NA	52	33	NA	NA	12.2417	60.2	0.511	NA	0.141	12.2913	2.44	2.1	17	2.41164	1.7472	21	2.6251	2.17761	32.56	NA	4.82	10.9	29	30	2	0.725981	0.783466	1	39.86	39.82	0.48	0.44	0.754	0.008	1.33	0	0.038	0.008
26	237	0.77	0.93	0.05	0.2	57.71	31.72	0.57	0.83	0.08	0.06	56.11	23.72	NA	NA	NA	NA	NA	0.339	NA	14.9797	2.4	2	15	1.96126	1.49964	15	2.22135	2.01055	41.44	268	4.88	3.52	29	27	20	0.773358	0.832926	0.75	NA	NA	0.47	0.41	0.388	0.312	3	0.259	0.108	0.054
27	239	0.7	0.93	0.13	0.33	65.9	47.71	0.53	0.67	0.24	0	57.22	31.82	NA	NA	NA	NA	0.05	0.783	0	15.5534	2.39	2.05	15	1.95922	1.81627	15	2.10789	2.06599	48.52	658	4.94	5.74	18	25	4	0.74248	0.793725	0.05	39.84	40.31	0.46	0.41	0.886	0.616	0	NA	0.169	0.219
28	256	0.69	0.88	0.83	0.9	52.35	44	0.28	0.53	0	0.28	48.92	36.55	26.8	4.17262	NA	NA	0.029	NA	0.038	NA	2.43	2.14	NA	NA	NA	NA	NA	NA	NA	1088	NA	NA	28	28	29	0.517435	0.559496	0.38	NA	NA	0.49	0.46	NA	NA	0	NA	NA	NA
29	26	0.85	0.83	0.45	0.4	NA	NA	0.63	0.81	0.22	0.74	NA	NA	45.3788	48.6991	12.3833	20.025	0.803	0.831	0.184	12.7169	2.39	2.05	23	2.04019	1.76669	36	2.30977	2.03544	61.17	NA	5.61	8.45	NA	NA	NA	0.733266	0.777916	0.5	NA	NA	0.48	0.43	0.999	0.935	1.33	0.935	0.513	0.431
30	28	0.87	0.6	0.74	0.62	41.93	35.07	0.59	0.92	0.88	0.83	36.54	30.27	50.0139	51.3194	28	32.0972	NA	0.783	NA	16.0295	2.49	2.21	NA	1.64829	1.76231	NA	1.87138	1.98407	45.93	NA	5.06	5.83	NA	NA	NA	0.712532	0.839554	0.3	NA	NA	0.5	0.45	0.611	0.16	0	0.371	0.269	0.196
31	280	0.15	0.61	0.5	0.88	72.93	43.65	0.08	0.67	0	0.31	63.13	28.13	NA	NA	NA	NA	0.013	0.862	0.068	NA	2.43	2.1	35	3.21229	2.72764	39	3.45508	3.18636	23.78	NA	4.86	9.52	24	26	2	0.820259	0.878736	0.7	NA	NA	0.49	0.44	0.854	0.173	7	0	0	0
32	287	NA	NA	NA	NA	74.07	55.86	NA	NA	NA	NA	71.61	36.71	22.5139	52.037	11.4444	24.0741	0	0.55	0	14.5933	2.3	2.01	15	2.55668	2.31013	15	2.75059	2.45676	NA	204	NA	NA	27	28	6	0.821369	0.860048	0.87	NA	NA	0.47	0.42	0.992	0.63	0	0.334	0.278	0.204
33	301	NA	NA	NA	NA	NA	NA	NA	NA	NA	NA	NA	NA	101.829	104.188	42.225	42.9083	0.036	0.794	0.012	13.911	2.45	2.15	35	2.5378	2.32729	47	2.61813	2.38968	26.76	1509	5.27	5.35	30	26	0	0.686994	0.766859	0.54	40.51	38.71	0.47	0.43	0.865	0.429	3.33	0.412	0.313	0.206
34	303	0.95	0.65	0.15	0.3	48.71	41.92	0.92	0.64	0	0	44.69	33.91	NA	NA	NA	NA	NA	0.867	NA	NA	2.43	2.11	28	0.930689	1.15674	36	1.21595	1.27771	NA	620	NA	NA	29	18	18	0.756658	0.791355	0.21	39.72	40.33	0.49	0.45	0.86	0.725	0	0.234	0.619	0.257
35	304	NA	NA	NA	NA	NA	NA	NA	NA	NA	NA	NA	NA	28.6667	6.01667	21.0833	2.56667	0.035	0.7	0.141	16.2519	2.36	2.05	12	1.91711	1.77632	39	2.05603	1.75061	20.38	498	4.87	4.05	NA	NA	NA	0.770579	0.754118	0.3	38.76	40.12	0.49	0.44	0.882	0.441	1	0.139	0.176	0.113
36	306	NA	NA	NA	NA	NA	NA	NA	NA	NA	NA	NA	NA	32.8478	37.7913	18.7083	6.25	0.362	0.717	0.578	14.0043	NA	NA	11	NA	NA	21	NA	NA	13.75	NA	4.55	6.56	NA	NA	NA	0.649761	0.724624	0.71	39.91	39.56	NA	NA	NA	NA	NA	NA	NA	NA
37	307	0.87	0.48	0.05	0.03	86.86	77.12	0.84	0.59	0.03	0.03	108	53.6	15.2917	22.85	2.07	6.77	0.137	0.467	0.112	16.3843	2.34	2.02	16	NA	NA	22	NA	NA	24.34	898	4.88	7.6	NA	NA	NA	0.729631	0.754948	0.67	40.14	39.49	0.49	0.43	0.778	0.763	1.67	0.523	0.254	0.314
38	309	0.43	0.68	0.55	0.95	56.53	54.83	0.3	0.92	0.03	0.8	64.63	39.63	49.6542	30.4083	30.975	7.29167	0.051	0.812	0	17.1607	2.37	2.07	28	2.20133	1.75948	42	2.43264	2.23753	41.68	891	4.86	4.89	30	30	25	0.797642	0.835697	0.96	39.77	39.69	0.49	0.45	0.98	0.426	2.67	0.362	0.234	0.011
39	31	NA	NA	NA	NA	NA	NA	NA	NA	NA	NA	NA	NA	39.6726	53.9062	12.7738	19.8333	0.226	0.65	0.188	NA	NA	NA	NA	NA	NA	NA	NA	NA	NA	NA	NA	NA	24	22	7	0.817522	0.837059	0.25	40.11	40.36	NA	NA	NA	NA	NA	NA	NA	NA
40	310	NA	NA	NA	NA	48	47.33	NA	NA	NA	NA	44.63	31.52	55.1759	52.5708	9.34259	32.2917	0.072	0.883	0.018	NA	2.2	1.91	NA	2.12466	1.69004	NA	2.3571	2.10985	NA	NA	NA	NA	NA	NA	NA	0.73613	0.805172	1	40.04	40.12	0.46	0.41	0.906	0.491	0	0.113	0.176	0.025
41	313	0.08	0.06	0.03	0	NA	NA	0.31	0.56	0.03	0	NA	NA	14.9773	32.9955	23.325	30.8417	0.195	0.762	0.051	NA	2.07	1.79	42	NA	NA	34	NA	NA	NA	340	NA	1.45	NA	NA	NA	0.747442	0.806373	0.17	39.62	39.97	0.41	0.37	0.905	0.76	0.67	0.479	0.425	0.271
42	315	0.48	0.27	0.08	0.05	45.07	42.56	0.68	0.83	0.06	0	53.3	44.22	12.2409	15.6667	1.2	1.96296	0.067	0.75	0.05	13.5764	2.4	2.07	25	1.76644	1.91129	33	1.91744	1.98948	39.31	683	5.23	NA	NA	NA	NA	0.693467	0.749978	0.33	40.29	39.49	0.46	0.42	0.956	0.615	0.33	0.154	0.066	0.033
43	317	NA	NA	NA	NA	52.97	36.3	NA	NA	NA	NA	58.92	26	101.765	95.7478	2.4	2.35	0.044	0.75	0	14.5322	NA	NA	34	3.72266	4.05394	54	3.91575	4.20866	27.7	1391	4.83	5.38	2	4	5	0.791115	0.835781	0.22	39.9	39.98	NA	NA	0.977	0.188	1.67	0.109	0.128	0.128
44	318	NA	NA	NA	NA	65.1	44.83	NA	NA	NA	NA	65.37	31.31	75.4125	46.6167	4.95833	2.7	0.382	0.6	0.031	15.3537	2.45	2.11	42	2.5549	1.91947	46	2.73125	2.40104	23.95	NA	4.9	7.99	NA	NA	NA	0.625928	0.69352	0.67	NA	NA	0.49	0.45	0.799	0.592	0.33	0.207	0.257	0.227
45	319	NA	NA	NA	NA	NA	NA	NA	NA	NA	NA	NA	NA	NA	NA	NA	NA	0.062	0.633	0.019	12.6514	NA	NA	NA	2.96642	2.46769	NA	3.17644	3.07077	NA	NA	NA	NA	25	26	1	0.807592	0.868249	0.71	39.32	39.65	NA	NA	NA	NA	NA	NA	NA	NA
46	32	NA	NA	NA	NA	NA	NA	NA	NA	NA	NA	NA	NA	NA	NA	NA	NA	0.079	0.792	0.022	NA	NA	NA	NA	NA	NA	NA	NA	NA	NA	NA	NA	NA	28	22	4	0.798778	0.852278	0.63	NA	NA	NA	NA	NA	NA	NA	NA	NA	NA
47	320	0.4	0.39	0.03	0	72.14	58.21	0.46	0.91	0	0.06	74	27.85	1.21667	3.86667	0.666667	5.71667	0.065	0.567	0.012	15.1532	NA	NA	15	1.36575	1.85362	15	1.55234	1.91027	NA	NA	NA	NA	28	27	28	0.723362	0.836874	0.79	NA	NA	NA	NA	0.948	0.842	1.33	0.516	0.105	0.032
48	321	0.45	0.23	0.05	0.16	84.97	59.84	0.09	0.39	0	0.32	71.88	48	58.2348	76.7	32.1182	78.5273	0.893	0.782	0.528	15.4607	2.32	2.06	14	NA	NA	28	NA	NA	42.84	1567	4.89	7.39	30	24	18	0.755923	0.866245	0.04	NA	NA	0.49	0.44	0.79	0.194	0	0.161	0.065	0
49	324	0.59	0.43	0.08	0	38.8	37.93	0.32	0.57	0	0	36.33	25.24	44.8274	52.2559	4.77381	39.1071	0.837	0.767	0.802	14.3604	2.09	1.82	23	1.87317	2.06767	34	2.09204	2.28163	53.39	947	5.42	4.5	28	24	18	0.639427	0.801522	0.29	40.26	40.11	0.45	0.42	0.739	0.444	0.33	0.21	0.125	0.031
50	332	0.7	0.95	0.73	0.92	43.14	32.41	0.08	0.65	0.05	0.19	65.5	23.26	15.2604	59.4375	9.35417	53.6771	0.413	NA	0.186	15.637	NA	NA	NA	1.87022	1.68123	NA	2.07729	1.82403	60.47	NA	5.23	3.73	NA	NA	NA	0.366411	0.489976	0.13	NA	NA	NA	NA	0.749	0.409	0	0.282	0.477	0.311
51	335	NA	NA	NA	NA	67.56	53.48	NA	NA	NA	NA	66.44	34.14	3.09583	10.0625	1.25	16.175	NA	0.739	NA	11.6668	2.37	2.04	1	0.981725	1.02865	23	1.11248	0.930192	33.5	2776	4.68	7.49	29	30	22	0.776649	0.763774	0.75	NA	NA	0.46	0.41	0.671	0.473	0	0.028	0	0.076
52	336	NA	NA	NA	NA	NA	NA	NA	NA	NA	NA	NA	NA	8.97083	21.0595	5.625	9.07143	NA	0.65	NA	15.5621	2.31	2.04	NA	2.85308	3.10369	NA	3.02354	3.33702	NA	NA	NA	NA	15	17	15	0.714018	0.717365	0.54	NA	NA	0.45	0.41	0.752	0.865	0	0.583	0.508	0.207
53	338	0.7	0.8	0.68	0.98	46.8	35.17	0.43	0.55	0	0	51.79	25.78	20.8478	22.0894	9.52857	17.3959	0.312	0.671	0.409	13.3292	2.46	2.13	28	2.93074	2.49058	43	3.12841	2.635	12.32	NA	4.94	5.22	29	15	2	0.748544	0.872474	1	NA	NA	0.48	0.44	0.88	0.325	0	0.162	0.122	0.081
54	340	0.88	0.75	0.88	0.68	59.86	55.17	0.2	0.67	0	0.27	76	46.59	14.8542	11.2292	24.3417	70.6167	0.082	0.883	0	12.3748	2.37	2.04	13	2.71163	2.07136	13	2.8267	2.06907	38.57	NA	5.27	6.47	24	22	7	0.841441	0.845436	0.83	NA	NA	0.48	0.43	1	0.849	0.67	0.305	0.181	0.283
55	348	NA	NA	NA	NA	NA	NA	NA	NA	NA	NA	NA	NA	NA	NA	NA	NA	0.04	0.812	0.05	NA	NA	NA	NA	NA	NA	NA	NA	NA	NA	NA	NA	NA	NA	NA	NA	0.8136	0.875619	0.38	39.95	39.65	NA	NA	NA	NA	NA	NA	NA	NA
56	350	0.41	0.6	0.58	0.68	63.43	46.71	0.32	0.89	0	0.13	46.67	25.75	14.8542	11.2292	24.3417	70.6167	0.055	0.66	0	13.7824	2.28	1.97	15	1.78862	2.12124	20	2.00925	2.16328	62.17	NA	5.46	6.84	29	28	25	0.83593	0.850431	0.33	39.8	39.29	0.43	0.39	0.743	0.681	0.33	0.299	0.072	0.093
57	352	0.79	0.63	0.75	0.75	49.73	33.43	0.28	0.64	0.03	0.03	52.92	30.67	26.9491	54.724	6.89815	100.01	0.712	0.774	0.638	12.6841	2.34	2	22	1.66778	1.6058	34	1.83827	1.53462	56	NA	4.97	6.92	26	29	10	0.701477	0.816729	0.17	39.82	40.21	0.46	0.41	0.675	0.637	0.33	0.431	0.431	0.347
58	354	NA	NA	NA	NA	NA	NA	NA	NA	NA	NA	NA	NA	NA	NA	NA	NA	0.188	NA	0.036	NA	NA	NA	NA	NA	NA	NA	NA	NA	NA	NA	NA	NA	15	9	2	0.776165	0.656798	0.17	NA	NA	NA	NA	NA	NA	NA	NA	NA	NA
59	355	NA	NA	NA	NA	NA	NA	NA	NA	NA	NA	NA	NA	NA	NA	NA	NA	NA	NA	NA	NA	NA	NA	NA	NA	NA	NA	NA	NA	NA	NA	NA	NA	NA	NA	NA	0.802276	0.830247	NA	38.51	39.23	NA	NA	NA	NA	NA	NA	NA	NA
60	356	0.33	0.33	0.5	0.5	61.73	47.86	0	0.48	0	0	62.91	32	NA	NA	NA	NA	NA	0.75	NA	14.4783	2.45	2.11	22	NA	NA	28	NA	NA	64.29	1790	4.74	1.63	30	30	27	0.685678	0.7744	0.96	NA	NA	0.48	0.44	0.15	0.107	0.33	0.064	0.107	0.032
61	357	0.71	0.54	0	0.03	53.1	40.41	0.14	0.72	0	0	48.22	26.92	34.7583	34.7042	15.65	58.1417	0.182	0.762	0.129	17.4293	2.38	2.05	14	2.32201	2.69354	22	2.48463	2.8511	28.1	645	5.02	NA	12	5	4	0.792373	0.86837	0.7	39.5	39.75	0.49	0.46	0.552	0.381	0.33	0.281	0.05	0
62	358	0.92	0.71	0.38	0.43	62.67	40.53	0.49	0.85	0.05	0.03	38.17	20.73	30.6167	83.9792	11.2818	49.3273	0.094	0.4	0	14.1884	2.26	1.94	23	NA	NA	23	NA	NA	35.68	593	4.97	NA	NA	NA	NA	0.822367	0.867943	0.21	40.55	40.05	0.43	0.39	0.587	0.117	0	0.012	0	0
63	359	0.95	0.83	0.9	1	45.2	42	0.86	0.79	0	0.03	53.08	31.75	34.3875	38.7083	32.0583	9.58333	0.399	0.686	0.317	14.4899	2.34	2.05	16	2.25249	2.28643	56	2.32551	2.12949	43.11	NA	4.92	5.79	29	27	6	0.783902	0.827083	0.58	39.31	39.62	0.45	0.41	0.43	0.177	0	0.112	0.084	0.112
64	360	0.66	0.6	0.45	0.13	72.13	58	0.37	0.81	0.03	0.2	42.97	26.52	42.1713	79.6435	15.9259	30.7685	0.096	0.867	0.044	14.0713	2.38	2.1	33	3.0791	2.54074	39	3.45893	2.84544	36.1	1798	5.07	7.26	10	24	21	0.749442	0.827658	0.83	38.64	40.32	0.47	0.43	0.653	0.376	0	0.049	0.03	0.059
65	361	NA	NA	NA	NA	NA	NA	NA	NA	NA	NA	NA	NA	64.4208	58.775	42.35	42.4583	0.062	0.833	0	14.3028	2.33	1.97	14	NA	NA	20	NA	NA	66.1	NA	4.92	7.75	23	23	21	0.790504	0.858977	0.75	NA	NA	0.51	0.45	0.92	0.441	2.67	0.355	0.278	0.067
66	362	0.73	0.66	0.03	0.03	81.63	55.65	0.78	0.75	0.06	0.12	67.11	37.43	25.7833	13.5083	14.125	1.94167	0.08	0.758	0.071	12.803	2.29	1.97	25	2.64428	2.37973	47	2.86508	2.88645	NA	1206	NA	NA	28	29	30	0.700956	0.779009	0.9	40.28	40.28	0.45	0.41	0.057	0.139	0	0.008	0.016	0
67	365	0.8	0.74	0.13	0.15	70.22	44.84	0.31	0.28	0	0	73.65	37.6	37.5625	24.8458	27.1833	4.60833	0.139	0.836	0.148	13.1855	2.43	2.08	1	1.72367	1.7052	15	1.91732	2.09344	38.04	1546	4.86	5.44	31	32	1	0.776612	0.797126	0.42	40.1	40.25	0.47	0.42	1	0.961	0	0.901	0.937	0.807
68	367	0.25	0.21	0.55	0.6	NA	NA	0.13	0.13	0	0	NA	NA	NA	71.8152	NA	9.80208	0.1	0.676	0	16.5174	2.36	2.05	44	1.99433	1.67198	38	2.22112	1.98177	NA	NA	NA	4.95	NA	NA	NA	0.744876	0.859547	0.88	NA	NA	0.48	0.43	0.674	0.164	0	0.01	0.029	0.019
69	370	0.73	0.65	0.9	0.75	56.14	40.4	0.56	0.72	0	0.18	56.38	25.14	41.05	57.2375	3.51667	56.575	0.888	0.889	0.667	13.1551	2.37	2.04	22	3.08626	2.39008	42	3.29069	2.81184	13.09	NA	4.8	4.64	NA	NA	NA	0.764687	0.834224	0.65	NA	NA	0.47	0.43	0.087	0.153	0.33	0.12	0.087	0
70	371	NA	NA	NA	NA	45.6	36	NA	NA	NA	NA	47.46	23.67	104.521	110.267	57.6333	47.8917	0.214	0.883	0.143	NA	2.42	2.11	14	NA	NA	20	NA	NA	29.7	1317	4.85	7.27	26	19	1	0.663115	0.788774	0.48	39.42	39.6	0.48	0.46	0.41	0.41	0.33	0.239	0.205	0.308
71	373	0.49	0.8	0.6	1	44.28	32.87	0.24	0.49	0.11	0	42.12	32.53	13.7042	10.5774	16.9083	12.2381	0.983	0.722	0.326	16.0578	2.49	2.13	14	2.35483	2.19409	20	2.5234	2.43374	NA	NA	NA	2.75	19	3	3	0.796013	0.868429	0.9	NA	NA	0.49	0.45	0.652	0.416	1.33	0.028	0.055	0.125
72	374	0.7	0.73	0.7	0.88	67	33.24	0.09	0.68	0	0	91.64	25.79	37.1083	28.3708	28.1667	82.75	NA	NA	NA	14.5636	2.34	2.03	28	1.76116	1.45908	42	1.95918	1.69485	60.27	NA	5.26	NA	28	29	26	0.812815	0.883266	0.25	NA	NA	0.46	0.41	0.338	0.491	1	0.137	0.137	0.129
73	375	0.92	0.7	0.2	0.2	69.87	57.69	0.72	0.91	0	0.06	49.18	36.33	32.5917	20.875	22.2583	51.7917	NA	0.8	NA	NA	2.4	2.06	15	1.66413	1.43668	23	1.72548	1.54483	32.25	324	4.88	8.92	29	29	26	0.799203	0.886826	0.92	39.86	40.18	0.48	0.43	0.814	0.897	0	0.377	0.196	0.113
74	377	NA	NA	NA	NA	63.59	53.54	NA	NA	NA	NA	70.49	33.23	106.035	90.0609	20.9667	26.8083	1	0.65	0.981	14.9938	NA	NA	36	NA	NA	36	NA	NA	32.79	NA	5.04	2.48	29	28	25	0.767436	0.848531	0.38	NA	NA	NA	NA	0.57	0.158	0.67	0.146	0.097	0.133
75	379	0.65	0.58	0.23	0.29	73.73	50.34	0.91	0.38	0.03	0.03	56.76	30.67	7.4625	17.5875	0.766667	10.225	0.343	0.7	0.279	13.0586	2.36	2.05	27	2.89233	2.72915	38.5	3.09225	2.84148	11	832	4.59	4.59	27	26	24	0.711722	0.773195	0.63	39.69	39.89	0.46	0.42	0.81	0.073	0	0.137	0.1	0.082
76	38	0.41	0.7	0.23	0.48	56.67	42.62	0.76	0.74	0.85	0.72	50.38	30.62	101.296	110.741	NA	NA	NA	0.75	NA	15.3385	NA	NA	NA	1.55932	1.68293	NA	1.69764	1.86653	23.68	NA	4.78	4.84	19	10	NA	0.728115	0.799696	0.71	39.61	40.01	NA	NA	0.68	0.601	0.33	0.272	0.272	0.023
77	380	0.73	0.88	0.4	0.38	20.83	21.71	0.84	0.69	0.18	0.31	26.59	18.58	NA	NA	0.783333	28.05	0.488	0.478	0.55	13.4971	2.39	2.07	1	NA	NA	34	NA	NA	33.55	727	5.09	6.28	25	30	23	0.724692	0.760116	0.92	40.03	40.24	0.46	0.42	0.673	0.501	2.33	0.533	0.115	0.164
78	381	NA	NA	NA	NA	58	46.29	NA	NA	NA	NA	59.03	28.17	13.5708	25.7958	0.783333	28.05	0.359	NA	0.076	15.0135	2.36	2.06	11	2.54017	2.26934	11	2.49849	2.20546	24.61	449	5.28	3.31	NA	NA	NA	0.559439	0.624327	0.33	NA	NA	0.49	0.46	0.448	0.828	0.33	0.328	0.172	0.069
79	382	NA	NA	NA	NA	68.8	47.71	NA	NA	NA	NA	53.62	35.41	21.4833	45.2208	1.225	14.6333	0.171	NA	0.084	14.8216	2.33	2.01	15	2.92079	2.66002	29	3.07939	2.67734	13.25	NA	4.8	2.95	30	29	2	0.663113	0.807126	0.74	39.65	39.84	0.47	0.44	0.843	0.169	1.67	0.142	0.08	0.027
80	383	NA	NA	NA	NA	47.59	46.24	NA	NA	NA	NA	42.33	32.36	6.325	1.625	1.39167	0.275	0.333	0.806	0.144	14.3796	2.39	2.08	14	2.94846	2.57107	14	3.16982	3.03673	33.73	NA	4.94	NA	NA	NA	NA	0.737265	0.803075	0.96	NA	NA	0.48	0.44	0.861	0.684	0	0.293	0.062	0.027
81	385	NA	NA	NA	NA	NA	NA	NA	NA	NA	NA	NA	NA	NA	NA	NA	NA	0.172	0.833	0.069	15.2813	2.51	2.2	16	2.16283	1.8416	16	2.4229	1.98101	NA	NA	NA	NA	30	28	23	0.733194	0.823136	0.42	38.91	39.17	0.49	0.44	0.666	0.29	0.33	0.097	0.161	0.215
82	386	NA	NA	NA	NA	38.93	30.15	NA	NA	NA	NA	50.63	24.85	68.8696	73.3	NA	NA	0.048	0.85	0.151	16.0362	2.35	2.02	20	2.64005	2.09758	40	2.9033	2.52752	23.7	NA	4.97	12.53	29	27	7	0.769023	0.820034	0	40.17	40.41	0.48	0.43	0.773	0.099	2	0.117	0.108	0.063
83	390	NA	NA	NA	NA	NA	NA	NA	NA	NA	NA	NA	NA	41.8583	12.5417	0.525	1.09167	NA	0.733	NA	NA	NA	NA	NA	NA	NA	NA	NA	NA	NA	NA	NA	NA	15	27	7	0.762914	0.763679	0.04	NA	NA	NA	NA	NA	NA	NA	NA	NA	NA
84	391	0.75	0.48	0.1	0	60	42.9	0.7	0.79	0	0.04	58.5	25.81	54.6958	94.8792	6.11667	95.9	0.015	0.733	0.05	14.8799	2.36	2.06	27	NA	NA	27	NA	NA	50.68	454	5.07	3.64	NA	NA	NA	0.748017	0.791455	0.48	40.23	39.94	0.46	0.42	0.965	0.955	2	0.884	0.733	0.412
85	392	NA	NA	NA	NA	57.87	40.74	NA	NA	NA	NA	62.05	26.12	NA	NA	NA	NA	0.964	0.896	0.849	15.4866	NA	NA	16	2.3916	2.17923	16	2.61367	2.47224	58.39	2083	5.1	15.63	NA	NA	NA	0.624464	0.761757	0.83	NA	NA	NA	NA	1	0.229	0	0.052	0.021	0.114
86	395	NA	NA	NA	NA	NA	NA	NA	NA	NA	NA	NA	NA	17.35	17.3292	25.2167	8.29167	0.271	0.917	0.033	NA	NA	NA	NA	NA	NA	NA	NA	NA	NA	NA	NA	NA	2	2	NA	0.832489	0.877978	0.62	39.82	39.74	NA	NA	NA	NA	NA	NA	NA	NA
87	397	NA	NA	NA	NA	NA	NA	NA	NA	NA	NA	NA	NA	11.224	13.375	1.375	5.78571	0.133	0.65	0.037	NA	NA	NA	NA	NA	NA	NA	NA	NA	NA	NA	NA	NA	21	18	10	0.712894	0.689555	0.22	40.2	40.51	NA	NA	NA	NA	NA	NA	NA	NA
88	399	0.95	0.92	0.33	0.55	53.24	40.4	0.98	0.84	0.23	0.09	47.63	31.18	69.4591	91.2364	26.375	6.91667	0.056	0.833	0	14.464	2.41	2.13	23	2.3718	2.38152	34	2.51375	2.26077	24.41	479	5.06	8.08	28	29	20	0.712458	0.804526	0.83	40.5	40.44	0.46	0.44	0.676	0.188	1.67	0.078	0.044	0.067
89	40	0.75	0.6	0.03	0.1	63.07	52	0.05	0.69	0	0.04	80	32.46	4.55208	4.00521	0.760417	1.3125	0.228	0.652	0.224	12.3787	2.42	2.11	20	2.47913	2.49478	20	2.66383	2.55871	21.23	690	4.98	5.31	30	24	0	0.685186	0.719796	0.83	NA	NA	0.49	0.45	0.892	0.851	1	0.638	0.426	0.467
90	405	0.85	0.89	0.35	0.18	45.66	48	0.45	0.86	0.08	0.22	45.73	28.54	62.4833	61.8708	42.0091	50.1454	0.278	0.817	0.282	12.4822	2.3	1.97	11	2.47749	2.08376	11	2.50877	2.10048	68.87	NA	5.14	2.74	29	29	19	0.844807	0.874816	0.63	NA	NA	0.51	0.45	0.94	0.179	0	0.063	0.072	0.143
91	406	0.95	0.66	0.48	0.25	58.9	49.52	0.65	0.69	0.44	0.41	50.86	29.71	46.2273	83.8273	43.675	68.0333	NA	NA	NA	16.1621	NA	NA	11	1.11575	1.35858	39	1.26753	1.47072	NA	NA	NA	NA	22	27	23	NA	NA	0.4	NA	NA	NA	NA	0.627	0.571	0	0.516	0.756	0.848
92	409	NA	NA	NA	NA	42.22	38.86	NA	NA	NA	NA	12	16	8.90278	10.0958	3.97222	11.3333	0.224	0.685	0.01	15.8687	2.44	2.13	18	NA	NA	18	NA	NA	8.51	1849	4.81	2.09	27	28	0	0.815707	0.862505	0.58	38.8	39.63	0.46	0.43	0.037	0.028	0.33	0.009	0.028	0.037
93	41	NA	NA	NA	NA	NA	NA	NA	NA	NA	NA	NA	NA	75.5046	80.6482	4.63889	22.787	NA	NA	NA	NA	NA	NA	NA	NA	NA	NA	NA	NA	NA	NA	NA	NA	NA	NA	NA	0.696048	0.753491	0.65	39.14	39.48	NA	NA	0.859	0.812	1.33	0.07	0.058	0.012
94	42	0.9	0.82	0.55	0.63	34.34	25.93	0.66	0.67	0.36	0.66	45.19	26.16	40.8708	78.1875	17.4583	22.8333	0.049	0.675	0.022	15.2103	NA	NA	NA	NA	NA	NA	NA	NA	40.97	NA	4.97	10.4	28	29	7	0.68266	0.726367	0.71	NA	NA	NA	NA	0.307	0.084	1.33	0.102	0.065	0
95	426	NA	NA	NA	NA	67.33	54.34	NA	NA	NA	NA	70.56	28.11	3.98333	1.83333	1.49167	8.5	0.095	NA	0.068	12.868	2.29	2.02	14	2.96923	3.37863	20	3.12168	3.41162	46.89	NA	5.04	4.17	NA	NA	NA	0.825422	0.884138	0.86	NA	NA	0.48	0.44	0.809	0.714	0	0.081	0.135	0.148
96	427	0.98	0.21	0.35	0.2	46.13	39.59	0.89	0.59	0	0	44.63	33.11	13.7	15.525	8.69167	11.5583	0.116	0.914	0.013	12.9495	2.33	2.03	15	2.43906	2.12906	15	2.58076	2.54349	40.15	589	5.21	5.01	NA	NA	NA	0.691314	0.801095	0.29	39.18	39.7	0.48	0.44	0.503	0.161	1	0.182	0.021	0.054
97	437	0.9	0.74	0.42	0.59	64.86	53.08	0.95	0.94	0.34	0.13	50	28.8	NA	NA	NA	NA	0.176	0.667	0.295	14.4766	2.33	2.01	32	1.95992	1.86651	67	2.14873	1.97713	24.83	542	4.81	5.46	21	23	6	0.71747	0.850705	0.21	39.84	39.37	0.47	0.43	NA	NA	0	NA	NA	NA
98	439	0.98	0.83	0.75	0.18	62.8	50.62	0.68	0.7	0.5	0.44	75.71	37.63	NA	NA	1.61667	3.80833	0.196	0.672	0.061	NA	2.26	2.03	15	1.64443	1.77422	42	1.86576	1.93151	68.06	NA	5.34	7.13	28	28	18	0.674129	0.738966	0.4	NA	NA	0.46	0.42	NA	NA	0	NA	NA	NA
99	440	0.94	0.83	0.34	0.06	64.69	49.79	0.33	0.18	0	0	49.33	30.25	NA	NA	NA	NA	0.875	0.883	0.65	13.8841	2.49	2.15	16	2.53412	2.1432	16	2.71359	2.46161	33	NA	5.16	7.36	30	28	25	0.800336	0.853677	0.61	40.27	40.64	0.49	0.44	0.474	0.256	1	0.123	0.028	0
100	441	NA	NA	NA	NA	79.54	62.14	NA	NA	NA	NA	80	40.59	NA	NA	5.35	9.19167	0.306	0.776	0.109	15.6202	2.36	2.05	26	1.91568	1.50053	34	2.09487	1.73028	14.21	1230	4.99	5.07	NA	NA	NA	0.78066	0.868791	1	40.33	40.31	0.51	0.46	0.523	0.448	0.67	0.441	0.627	0.418
101	443	NA	NA	NA	NA	79.87	69	NA	NA	NA	NA	61.26	40	41.2454	70.1296	31.2167	33.2917	0.862	0.7	0.904	13.0674	2.49	2.15	NA	2.85605	2.44298	NA	2.90728	2.73574	53.73	1402	4.71	3.28	NA	NA	NA	0.837572	0.809004	0.91	NA	NA	0.49	0.45	0.823	0.484	0.67	0.258	0.21	0.145
102	45	0.7	0.75	0.47	0.38	40.93	26.62	0.19	0.79	0.1	0.62	38.63	26.46	12.0677	18.6302	2.96875	2.83333	0.1	0.85	0.096	12.8942	NA	NA	20	1.77958	1.86261	20	1.94823	2.03521	56.84	NA	4.94	11.54	12	13	1	0.761844	0.835281	0.9	40.05	39.74	NA	NA	0.519	0.456	0	0.126	0.079	0
103	461	NA	NA	NA	NA	63.65	35.5	NA	NA	NA	NA	29.25	20	53.725	95.2167	21.975	102.508	NA	0.772	NA	12.9661	NA	NA	35	NA	NA	35	NA	NA	16.52	NA	4.87	4.22	NA	NA	NA	0.733152	0.782134	0.75	40.45	40.57	NA	NA	0.798	0.716	1.33	0.598	0.634	0.669
104	48	NA	NA	NA	NA	NA	NA	NA	NA	NA	NA	NA	NA	32.9583	41.6417	NA	NA	0.508	0.733	0.178	NA	NA	NA	NA	NA	NA	NA	NA	NA	NA	NA	NA	NA	29	28	18	0.742295	0.790808	0.42	NA	NA	NA	NA	NA	NA	NA	NA	NA	NA
105	486	0.98	0.92	0.73	0.34	64.13	44.41	1	1	0.15	0.28	81.22	30.08	23.8679	48.475	6.35	94.7417	0.054	0.622	0.026	13.8653	NA	NA	NA	2.43935	2.4603	NA	2.52955	2.34079	44.37	1272	5.03	4.24	29	28	17	0.748471	0.788291	0.55	40.09	40.39	NA	NA	NA	NA	2.33	NA	NA	NA
106	491	NA	NA	NA	NA	82.13	44.14	NA	NA	NA	NA	78	26.92	NA	NA	NA	NA	0.329	0.65	0.083	15.0723	2.41	2.07	16	NA	NA	16	NA	NA	60.06	397	5.15	5.56	28	25	9	0.704364	0.802835	0.1	39.87	39.77	0.48	0.43	0.9	0.348	1	0.142	0.219	0.219
107	492	NA	NA	NA	NA	63.03	58.4	NA	NA	NA	NA	86.63	43.78	19.668	14.048	10.0333	6.71667	0.181	NA	0.136	12.6751	2.4	2.1	NA	2.14196	1.67407	NA	2.39132	1.59352	NA	291	NA	NA	NA	NA	NA	0.690957	0.797261	0.38	40.08	40.07	0.47	0.44	NA	NA	NA	NA	NA	NA
108	502	NA	NA	NA	NA	41.66	32.55	NA	NA	NA	NA	32.44	23.71	48.65	56.4462	6.4	67.3417	0.095	0.867	0.111	14.0439	2.36	1.97	15	1.56803	1.36478	29	1.61324	1.39411	26.21	NA	4.91	8.11	29	29	4	0.771261	0.805709	0.75	NA	NA	0.46	0.41	0.927	0.763	1.33	0.705	0.443	0.459
109	505	NA	NA	NA	NA	NA	NA	NA	NA	NA	NA	NA	NA	11.6028	31.6528	12.225	62.0917	NA	0.933	NA	NA	NA	NA	NA	NA	NA	NA	NA	NA	NA	NA	NA	NA	NA	NA	NA	0.612123	0.74382	0.08	NA	NA	NA	NA	NA	NA	NA	NA	NA	NA
110	508	NA	NA	NA	NA	51.73	43.36	NA	NA	NA	NA	57.65	30.15	41.35	38.9958	3.15	28.975	0.116	0.867	0.121	14.9145	NA	NA	17	2.16579	1.81902	21	2.24938	1.54371	NA	NA	NA	2.7	NA	NA	NA	0.778448	0.872751	0.87	NA	NA	NA	NA	0.868	0.693	3.33	0.559	0.559	0.526
111	509	NA	NA	NA	NA	75.45	50.48	NA	NA	NA	NA	68.39	30.18	38.7462	51.0577	8.775	53.8417	0.083	NA	0.121	NA	2.37	2.06	14	NA	NA	14	NA	NA	9.76	570	4.67	4.85	NA	NA	NA	0.790499	0.843718	1	NA	NA	0.48	0.43	0.679	0.767	0	0.212	0.132	0.097
112	513	0.98	0.78	0.78	0.43	44.83	39.87	0.97	0.44	0.69	0.27	48.14	34.56	6.675	13.5125	1.76667	54.8667	0.035	0.767	0	13.7131	NA	NA	25	1.23559	1.15648	25	1.45591	1.47975	64.33	NA	5.1	6.51	NA	NA	NA	0.715226	0.782249	0.17	40.2	40.1	NA	NA	0.841	0.795	1.33	0.564	0.305	0.166
113	517	0.48	0.76	0	0.11	51.2	37.38	0.8	0.74	0.2	0.2	34	26.12	NA	NA	NA	NA	0.181	0.7	0.155	NA	NA	NA	19	NA	NA	29	NA	NA	37.21	992	5.21	4.54	29	28	24	0.802596	0.8336	0.58	39.18	39.23	NA	NA	0.288	0.188	1.67	0.058	0.045	0.065
114	528	NA	NA	NA	NA	NA	NA	NA	NA	NA	NA	NA	NA	19.375	10.9708	3.48333	4.13333	0.016	NA	0	NA	NA	NA	NA	NA	NA	NA	NA	NA	NA	NA	NA	NA	NA	NA	NA	0.745901	0.865433	0.67	NA	NA	NA	NA	NA	NA	NA	NA	NA	NA
115	530	0.66	0.33	0.15	0.05	77.14	54.07	0.8	0.61	0.43	0.37	49.41	28.61	16.1958	11.8417	16.0917	9.44167	0.038	0.983	0.027	14.4506	2.24	2.01	19	2.37553	2.10474	29	2.51757	2.1974	52.23	NA	5.33	6.6	27	23	1	0.762847	0.834167	0.5	39.07	39.27	0.46	0.43	0.194	0.105	1.33	0.016	0	0
116	531	NA	NA	NA	NA	54.53	44	NA	NA	NA	NA	48.94	31.88	NA	NA	NA	NA	0	0.45	0	NA	2.41	2.09	20	NA	NA	28	NA	NA	NA	744	NA	NA	29	28	17	0.779775	0.842802	0.83	NA	NA	0.49	0.44	NA	NA	1.33	NA	NA	NA
117	535	NA	NA	NA	NA	55.2	35.67	NA	NA	NA	NA	52.53	18.52	79.8833	60.5042	23.3909	25.4455	NA	0.753	NA	15.6115	2.47	2.12	24	1.83008	1.6598	28	1.89136	1.48932	23.82	1496	4.84	7.57	NA	NA	NA	0.81	0.817777	1	NA	NA	0.53	0.47	0.09	0.063	0	0.099	0.072	0.072
118	551	NA	NA	NA	NA	NA	NA	NA	NA	NA	NA	NA	NA	NA	NA	NA	NA	0.03	0.825	0	NA	NA	NA	NA	NA	NA	NA	NA	NA	NA	NA	NA	NA	28	26	21	0.692927	0.814301	0.25	NA	NA	NA	NA	NA	NA	NA	NA	NA	NA
119	555	0.5	0.39	0	0	51.59	50.8	0.23	0.42	0	0	67.52	48.35	17.4458	20.8917	25.075	15.7333	0.029	0.867	0.017	11.844	2.44	2.08	15	3.12337	3.38114	23	3.3501	3.59937	39.54	420	4.66	5.78	19	26	19	0.794387	0.874116	0.48	40.12	40.24	0.46	0.41	1	0.348	0	0.142	0.219	0.219
120	559	NA	NA	NA	NA	NA	NA	NA	NA	NA	NA	NA	NA	68.2125	36.2208	30.9167	15.675	0.392	0.781	0.213	NA	NA	NA	NA	NA	NA	NA	NA	NA	NA	NA	NA	NA	25	26	18	0.810728	0.854006	0.25	NA	NA	NA	NA	NA	NA	NA	NA	NA	NA
121	563	NA	NA	NA	NA	47.59	37	NA	NA	NA	NA	30.88	30.27	NA	NA	NA	NA	0.95	0.7	0.84	NA	2.4	2.04	42	NA	NA	42	NA	NA	48.66	NA	5.15	6.62	24	22	20	0.758303	0.873172	0.54	NA	NA	0.48	0.42	0.377	0.251	0.33	0.335	0.223	0.209
122	566	NA	NA	NA	NA	NA	NA	NA	NA	NA	NA	NA	NA	NA	NA	NA	NA	0.037	0.723	0.079	NA	NA	NA	NA	NA	NA	NA	NA	NA	NA	NA	NA	NA	NA	NA	NA	0.772904	0.816822	0.04	NA	NA	NA	NA	NA	NA	NA	NA	NA	NA
123	57	0.83	0.83	0.4	0.5	48.29	35.69	0.9	0.78	0.4	0.73	55.06	26.71	NA	NA	39.0917	144.483	0.453	0.825	0.019	14.85	2.19	1.89	39	2.01667	1.5926	33	2.28275	2.0437	51.25	1071	5.19	7.63	29	26	21	0.79023	0.84382	0.88	NA	NA	0.46	0.41	0.808	0.495	0	0.374	0.061	0
124	584	NA	NA	NA	NA	65.66	43.86	NA	NA	NA	NA	49.64	34.42	NA	NA	NA	NA	0.176	0.911	0.238	16.5773	2.3	2.01	17	NA	NA	36	NA	NA	34.07	NA	5.06	5.62	26	29	23	0.761094	0.835649	0.45	NA	NA	0.45	0.42	0.924	0.606	2	0.447	0.497	0
125	589	NA	NA	NA	NA	65.47	65.86	NA	NA	NA	NA	53.05	34	8.0375	25.7958	1.28333	17.2	0.874	0.859	0.539	13.658	2.47	2.2	17	NA	NA	17	NA	NA	17.78	NA	5.07	5.54	NA	NA	NA	0.786163	0.850716	0.38	NA	NA	0.52	0.47	0.913	0.579	0	0.713	0.735	0.323
126	59	0.78	0.45	0.5	0.2	52.29	38.21	0.15	0.79	0	0.28	50.81	30.37	11.725	22.5917	6.2	29.8333	0.183	0.783	0.088	15.864	NA	NA	23	2.69581	2.2627	52	2.75215	2.33436	35.38	NA	5.2	15.45	30	30	29	0.800821	0.856916	1	39.72	40.01	NA	NA	0.805	0.942	0	0.787	0.787	0.558
127	595	NA	NA	NA	NA	65.2	47.71	NA	NA	NA	NA	69.04	35.43	55.1958	80.2542	58.55	85.8333	0.095	0.862	0.112	13.5137	2.4	2.13	33	1.69298	1.94423	33	1.90641	2.16758	37.69	558	5.14	3.05	NA	NA	NA	0.756053	0.813124	0.19	NA	NA	0.5	0.46	0.549	0.117	2.67	0.198	0.297	0.189
128	596	NA	NA	NA	NA	NA	NA	NA	NA	NA	NA	NA	NA	48.3083	37.2875	45.4417	15.3667	0.06	NA	0.015	NA	NA	NA	NA	NA	NA	NA	NA	NA	NA	NA	NA	NA	NA	NA	NA	0.717433	0.832211	NA	39.65	40.04	NA	NA	NA	NA	NA	NA	NA	NA
129	627	NA	NA	NA	NA	NA	NA	NA	NA	NA	NA	NA	NA	8.57639	NA	8.90278	NA	0.016	0.889	0	NA	NA	NA	NA	NA	NA	NA	NA	NA	NA	NA	NA	NA	29	26	3	0.746931	0.819839	0.05	NA	NA	NA	NA	NA	NA	NA	NA	NA	NA
130	630	NA	NA	NA	NA	NA	NA	NA	NA	NA	NA	NA	NA	NA	NA	NA	NA	0.04	0.635	0.114	NA	NA	NA	NA	NA	NA	NA	NA	NA	NA	NA	NA	NA	30	29	25	0.723498	0.800704	0.15	NA	NA	NA	NA	NA	NA	NA	NA	NA	NA
131	634	NA	NA	NA	NA	NA	NA	NA	NA	NA	NA	NA	NA	20.7958	36.1125	5.675	28.1583	0.352	0.45	0.263	NA	NA	NA	NA	NA	NA	NA	NA	NA	NA	NA	NA	NA	28	26	19	0.749333	0.826985	0.5	NA	NA	NA	NA	NA	NA	NA	NA	NA	NA
132	639	0.13	0.13	0	0	NA	NA	0	0.22	0	0	NA	NA	38.5636	53.45	6.44545	10.3182	0.538	0.8	0.118	NA	NA	NA	11	NA	NA	35	NA	NA	44.41	247	4.93	1.45	NA	NA	NA	0.679712	0.758908	0.6	38.9	39.38	NA	NA	0.056	0	0.33	0	0	0
133	646	NA	NA	NA	NA	NA	NA	NA	NA	NA	NA	NA	NA	NA	NA	NA	NA	0.126	0.2	0.024	NA	NA	NA	NA	NA	NA	NA	NA	NA	36.58	NA	4.87	NA	NA	NA	NA	0.746061	0.732091	0.8	NA	NA	NA	NA	NA	NA	2.33	NA	NA	NA
134	69	NA	NA	NA	NA	40.15	24.7	NA	NA	NA	NA	37.43	24.77	49.9844	48.4236	11.375	8.58333	0.022	NA	0	12.7692	2.38	2.04	11	3.40679	3.3425	39	3.60632	3.61885	NA	387	NA	NA	NA	NA	NA	0.737695	0.771354	0.81	NA	NA	0.48	0.43	0.068	0.16	0	0.046	0.023	0.137
135	703	NA	NA	NA	NA	62.1	54.27	NA	NA	NA	NA	81.08	38.96	38.2167	15.9417	7.525	9.43333	0.065	0.538	0.049	13.8756	2.36	2.02	22	NA	NA	28	NA	NA	39.14	NA	5.12	8.89	NA	NA	NA	0.740199	0.787143	0.92	39.48	39.49	0.47	0.42	0.336	0.183	0	0.122	0.13	0.084
136	705	0.46	0.9	0.03	0.28	79.87	64	0.73	0.72	0.23	0.25	70.8	36.36	26.858	NA	22.5729	NA	0.584	0.833	0.597	NA	NA	NA	27	NA	NA	35	NA	NA	24.68	1584	5	2.77	NA	NA	NA	0.674362	0.756568	0.38	39.73	39.55	NA	NA	0.703	0.612	2	0.563	0.24	0.223
137	707	0.15	0.79	0.02	0.1	55.72	41.86	0.18	0.8	0	0.14	56.11	33.62	89.613	69.5261	44.3583	29.6417	0.759	0.967	0.571	16.4009	NA	NA	21	NA	NA	21	NA	NA	16.02	778	4.95	3.38	13	8	NA	0.767127	0.801633	0.55	39.92	40.24	NA	NA	NA	NA	0.67	NA	NA	NA
138	712	0.15	0.54	0	0.05	51.03	39.11	0.3	0.91	0	0	59.08	23.09	NA	NA	NA	NA	0.01	0.667	0	13.9196	2.37	2.05	32	NA	NA	50	NA	NA	66.78	2625	5.24	6.64	NA	NA	NA	0.742128	0.807209	0.54	40.35	40.38	0.45	0.41	0.762	0.576	0	0.537	0.361	0.264
139	714	0.51	0.74	0	0.1	NA	NA	0.69	0.85	0.23	0.24	NA	NA	14.6875	9.44583	2.99167	2.45	0.169	NA	0.068	15.7469	2.27	2	28	NA	NA	20	NA	NA	13.43	1769	5.29	3.73	26	27	12	0.753764	0.755162	0.91	39.74	39.72	0.45	0.41	0.488	0.412	0	0.38	0.412	0.38
140	716	NA	NA	NA	NA	61.73	36.8	NA	NA	NA	NA	50.93	28.59	53.913	107.2	11.0333	5.71667	0.452	0.8	0.315	14.0352	2.33	2.04	26	NA	NA	26	NA	NA	55.47	NA	5.07	7.82	NA	NA	NA	0.675048	0.806115	1	39.29	39.87	0.46	0.42	0.803	0.575	1.33	0.119	0.139	0.03
141	721	NA	NA	NA	NA	74.29	63.57	NA	NA	NA	NA	95.66	35.57	NA	NA	NA	NA	0.171	0.756	0.013	14.6887	2.27	1.98	26	NA	NA	54	NA	NA	22.4	1564	4.71	8.8	NA	NA	NA	0.721691	0.781016	0.6	NA	NA	0.48	0.44	0.996	0.948	1.33	0.699	0.237	0.308
142	727	NA	NA	NA	NA	55.33	40.71	NA	NA	NA	NA	35.26	33.09	NA	12.8583	NA	NA	0.098	NA	0.029	14.1742	NA	NA	20	NA	NA	26	NA	NA	NA	647	NA	NA	2	NA	NA	0.692557	0.629232	0.63	NA	NA	NA	NA	NA	NA	NA	NA	NA	NA
143	73	0.42	0.5	0.35	0.16	73.1	43.03	0.68	0.44	0.23	0.56	71.89	39.37	55.3875	80.0292	23.6417	41.65	0.174	0.683	0.034	13.7718	2.34	2.1	19	1.65394	1.57249	13	1.84414	1.57918	19.72	NA	4.76	4.44	25	26	10	0.645943	0.768586	0.42	40.05	39.73	0.48	0.44	0.416	0.312	0	0	0	0
144	730	0.32	0.55	0	0.1	73.23	67.31	0.08	0.46	0	0.03	99.05	55.78	NA	NA	NA	NA	1	0.933	0.801	NA	NA	NA	NA	NA	NA	NA	NA	NA	NA	1105	NA	NA	27	28	15	0.662461	0.813374	1	39.53	39.67	NA	NA	NA	NA	4.33	NA	NA	NA
145	732	0.13	0.67	0	0.03	52.93	39.59	0.47	0.78	0.03	0	49.6	27.08	NA	NA	NA	NA	0.218	0.9	0.45	11.9254	2.42	2.09	12	NA	NA	39	NA	NA	20.89	224	5.13	8.26	29	30	28	0.768056	0.83708	0.63	39.77	39.89	0.46	0.42	0.777	0.345	0.67	0.13	0.151	0.076
146	737	NA	NA	NA	NA	77.07	59.87	NA	NA	NA	NA	92.39	41.41	21.3208	9.53646	1.25	0.572917	0.42	0.683	0.256	14.9814	2.28	1.99	22	NA	NA	46	NA	NA	16.76	NA	4.44	6.59	30	30	25	0.693191	0.750211	0.77	40.8	40.26	0.45	0.41	0.604	0.631	0.33	0.219	0.175	0.158
147	738	NA	NA	NA	NA	42	38.4	NA	NA	NA	NA	38.11	23.5	94.8667	110.004	37.0167	25.05	0.32	0.75	0.252	13.5387	2.36	2.07	17	3.00524	2.14003	21	3.18213	2.43696	36.83	1954	4.8	6.42	NA	NA	NA	0.77738	0.794703	0.65	NA	NA	0.5	0.45	0.359	0.235	0.67	0.083	0.069	0.014
148	748	NA	NA	NA	NA	72.93	44	NA	NA	NA	NA	40.76	26	81.0833	111.417	NA	NA	0.372	0.733	0.683	12.4441	2.32	2	24	NA	NA	45	NA	NA	54.07	NA	5.28	5.48	NA	NA	NA	0.73872	0.817211	0.25	NA	NA	0.47	0.47	0.789	0.442	1.33	0.061	0.165	0.156
149	75	0.92	0.88	0.48	0.78	70.29	62.93	0.94	0.84	0.45	0.67	81.84	35.9	NA	NA	NA	NA	0	0.533	0.05	14.3419	2.4	2.11	38	2.26893	2.21777	38	2.41989	2.38739	20.98	1927	5.1	NA	30	29	29	0.703527	0.752333	0.08	39.92	39.53	0.48	0.43	NA	NA	0	NA	NA	NA
150	757	0.66	0.79	0.33	0.27	34.07	30.77	0.5	0.46	0.06	0	25.89	19.14	79.0667	89.8083	10.375	34.775	0.026	NA	0.041	NA	NA	NA	NA	NA	NA	NA	NA	NA	NA	69	NA	NA	NA	NA	NA	0.638675	0.761619	0.63	NA	NA	NA	NA	NA	NA	1	NA	NA	NA
151	761	0.44	0.69	0	0.06	37.6	37.69	0.2	0.22	0	0	34.55	29.6	50.6833	57.9292	28.925	5.78333	0.033	0.567	0	14.1135	2.34	2.05	19	2.14844	2.36951	39	2.42976	3.01769	NA	NA	NA	NA	NA	NA	NA	0.739695	0.848464	0.42	NA	NA	0.46	0.42	0.931	0.931	0.33	0.63	0.639	0.338
152	765	0.53	0.55	0	0	35.2	32.28	0	0	0	0	29.66	28	86.8667	103.379	6.85	16.275	0.152	0.859	0.062	15.7543	NA	NA	16	NA	NA	16	NA	NA	37.75	568	5.04	6.65	NA	NA	NA	0.667609	0.716469	0.65	39.11	39.96	NA	NA	0.538	0.355	0	0.343	0.252	0.114
153	774	0.9	0.69	0	0	NA	NA	0.31	0.26	0.03	0	NA	NA	28.3792	18.425	4.78333	1.94167	0.293	0.667	0.249	14.5784	2.4	2.05	27	2.43195	2.22515	48	2.81755	2.08006	NA	883	NA	10.17	27	28	30	0.78552	0.821656	0.48	40.02	40.09	0.47	0.42	0.281	0	4.33	0	0	0
154	776	NA	NA	NA	NA	63.73	48.4	NA	NA	NA	NA	73.41	23.84	NA	NA	NA	NA	0.95	0.922	0.575	13.4151	2.35	2.03	16	NA	NA	34	NA	NA	24.53	NA	4.91	4.27	NA	NA	NA	0.810964	0.79996	0.88	NA	NA	0.49	0.44	0.568	0.623	6.33	0.033	0.111	0.089
155	783	NA	NA	NA	NA	NA	NA	NA	NA	NA	NA	NA	NA	87.313	58.713	32.475	8.49167	0.4	0.855	0.578	13.6812	2.42	2.11	48	2.89018	2.38924	42	2.96126	2.22266	25.65	NA	5	3.39	NA	NA	NA	0.787041	0.825623	0.69	40.15	39.86	0.45	0.41	0.883	0.843	5.67	0.261	0.12	0.08
156	786	0.22	0.13	0	0.03	NA	NA	0.34	0.71	0	0	NA	NA	18.3208	32.7792	3.13636	7.47273	0.739	0.763	0.481	14.0849	2.33	2	32	NA	NA	43	NA	NA	39.34	606	4.83	5.16	NA	NA	NA	0.788047	0.805621	0.83	40.02	40.51	0.48	0.43	0.127	0.205	1	0	0	0
157	787	NA	NA	NA	NA	48.83	52.3	NA	NA	NA	NA	41.75	37.94	86.2458	88.4	28.4917	25.0833	0.312	0.617	0.241	15.8706	2.35	2.05	20	NA	NA	26	NA	NA	30.1	NA	4.51	6.44	29	28	22	0.660031	0.761316	1	NA	NA	0.46	0.43	0.831	0.329	2.67	0.354	0.181	0.148
158	790	NA	NA	NA	NA	55.2	42.76	NA	NA	NA	NA	52.73	32.33	12.65	37.8625	5.125	23.4	0.893	0.889	0.571	10.3098	2.31	2.01	14	NA	NA	26	NA	NA	27.54	2162	5.02	1.2	NA	NA	NA	0.699971	0.735152	0.22	NA	NA	0.47	0.42	NA	NA	0	NA	NA	NA
159	796	NA	NA	NA	NA	67	67.03	NA	NA	NA	NA	76.44	38.38	122.008	75.6	56.65	38.7	0.321	0.272	0.189	14.5964	2.23	1.97	34	NA	NA	34	NA	NA	24.49	1343	5.08	11.61	28	29	7	0.789558	0.886397	1	39.76	39.92	0.45	0.42	0.86	0.976	2	0.905	0.967	0.931
160	799	0	0.14	0	0.06	76.4	58.07	0.02	0.72	0	0.09	92.25	40.97	66.7542	56.4	3.4	10.2571	NA	0.436	NA	NA	NA	NA	32	NA	NA	54	NA	NA	45.62	1192	4.83	NA	NA	NA	NA	0.616407	0.776585	0.21	39.26	39.68	NA	NA	0.805	0.795	0.33	0.716	0.557	0.427
161	801	NA	NA	NA	NA	55.31	42.8	NA	NA	NA	NA	53.54	35.09	81.6125	94.4792	43.5167	51.05	NA	0.515	NA	12.9207	2.44	2.13	11	NA	NA	33	NA	NA	48.48	NA	4.91	7.55	26	7	4	0.706587	0.837775	0.13	NA	NA	0.48	0.44	NA	NA	2.33	NA	NA	NA
162	802	NA	NA	NA	NA	62	50.13	NA	NA	NA	NA	56.22	36.11	NA	NA	NA	NA	0.129	0.644	0.267	14.865	2.51	2.13	23	2.46544	2.2999	37	2.73739	2.5567	19.71	NA	4.65	7.32	27	14	23	0.769087	0.832288	0.75	NA	NA	0.48	0.43	0.681	0.915	3.67	0.498	0.031	0.102
163	804	0.26	0.8	0	0.04	47.2	35.33	0.25	0.31	0	0.15	34.24	30.24	NA	NA	NA	NA	0.015	0.567	0	15.4741	2.31	2.03	NA	NA	NA	NA	NA	NA	NA	NA	NA	NA	26	27	14	0.741311	0.797353	0.46	NA	NA	0.44	0.41	0.795	0.265	2.67	0.088	0.202	0.05
164	805	NA	NA	NA	NA	59.17	41.1	NA	NA	NA	NA	81.33	29.29	22.5292	65.5167	5.25833	45.275	0.84	0.467	0.294	12.6007	2.36	2.07	20	NA	NA	26	NA	NA	53.17	NA	5.23	6.63	24	24	26	0.664194	0.782374	0.92	39.98	39.61	0.54	0.48	NA	NA	2.67	NA	NA	NA
165	808	NA	NA	NA	NA	58.53	42.4	NA	NA	NA	NA	68.48	32	133.94	155.245	53.93	60.42	0.083	0.633	0.191	12.758	NA	NA	16	2.05804	2.0082	39	2.20074	2.24212	52.38	2117	4.88	5.68	25	25	1	0.7968	0.848917	0.74	38.84	38.63	NA	NA	0.767	0.359	0.33	0.158	0.2	0.05
166	810	NA	NA	NA	NA	68.14	68.53	NA	NA	NA	NA	60	46.84	77.2042	88.8167	25.95	19.3417	0.57	0.772	0.053	14.2951	2.42	2.09	29	NA	NA	35	NA	NA	29.63	NA	5.1	3.28	29	30	0	0.68039	0.765187	0.24	40.04	40.2	0.46	0.42	0.348	0.261	1.67	0.236	0.199	0.124
167	812	NA	NA	NA	NA	46.96	46.07	NA	NA	NA	NA	48.11	39.7	48.4333	37.6018	8.28333	1.63889	0.147	NA	0.025	15.191	NA	NA	NA	NA	NA	NA	NA	NA	NA	NA	NA	NA	27	15	3	0.610213	0.746563	0.67	NA	NA	NA	NA	NA	NA	0.33	NA	NA	NA
168	818	NA	NA	NA	NA	50.27	40.62	NA	NA	NA	NA	54.18	33.33	NA	NA	13.8364	93.9364	0.061	0.289	0.039	NA	NA	NA	29	NA	NA	37	NA	NA	26.82	NA	5.15	NA	24	20	2	0.701595	0.773925	0.55	NA	NA	NA	NA	0.857	0.633	0	0.506	0.146	0.175
169	819	NA	NA	NA	NA	49.69	36.87	NA	NA	NA	NA	55	20.55	62.4125	55.1958	10.15	8.85	0.197	NA	0	14.6773	2.3	2.03	20	NA	NA	28	NA	NA	12.6	NA	4.98	3.16	26	16	0	0.752759	0.791379	0.76	NA	NA	0.48	0.43	0.792	0.396	0	0.341	0.095	0.166
170	820	0.5	0.42	0.1	0.08	57.6	42.18	0.23	0.91	0	0.04	69.18	38.13	10.7333	9.40833	7.03333	3.99167	0.381	0.917	0.011	13.1648	2.28	1.98	27	NA	NA	21	NA	NA	74.79	1256	5.13	NA	28	25	0	0.775262	0.822087	0.38	39.44	39.52	0.47	0.42	0.924	0.245	0	0.154	0.163	0.172
171	821	NA	NA	NA	NA	72.43	52.29	NA	NA	NA	NA	70.63	39	61.1667	100.425	41.3167	51.9167	0.468	0.533	0.345	13.8652	2.33	2.02	17	NA	NA	44	NA	NA	37	NA	5.12	5.07	29	29	17	0.731452	0.851485	0.88	NA	NA	0.48	0.43	0.946	0.761	0	0.494	0.329	0.144
172	822	0.05	0.5	0	0	70.13	49.14	0.33	0.35	0	0	60	36	49.7	78.9227	26.4333	40.5083	0.381	0.575	0.406	16.7074	2.36	2.06	29	2.52637	1.99684	29	2.66938	2.12168	58.67	937	4.68	5.95	28	27	22	0.6423	0.732004	0.46	39.81	39.03	0.48	0.43	0.549	0.395	0	0.307	0.34	0.263
173	83	0.78	0.9	0.39	0.55	56.74	47.57	0.46	0.82	0.26	0.53	52.23	25.16	47.1833	35.0625	40.35	4.86667	NA	0.776	NA	15.399	NA	NA	NA	2.3921	2.20749	NA	2.61953	2.58021	19.23	1583	4.99	7.05	22	1	NA	0.696297	0.712371	0.92	NA	NA	NA	NA	0.243	0.061	0	0	0	0
174	832	NA	NA	NA	NA	NA	NA	NA	NA	NA	NA	NA	NA	40.4792	38.225	8.675	13.85	NA	0.833	NA	16.6524	2.23	1.98	15	NA	NA	43	NA	NA	54.1	NA	4.96	3.15	NA	NA	NA	0.638934	0.769998	1	NA	NA	0.43	0.4	NA	NA	2.33	NA	NA	NA
175	837	NA	NA	NA	NA	NA	NA	NA	NA	NA	NA	NA	NA	59.9333	NA	15.0833	NA	NA	NA	NA	14.1249	2.38	2.04	29	NA	NA	35	NA	NA	9.33	1933	4.96	1.61	NA	NA	NA	0.646296	0.71774	0.83	39.69	40.1	0.48	0.44	NA	NA	0	NA	NA	NA
176	843	NA	NA	NA	NA	50.27	49.07	NA	NA	NA	NA	66.36	45.11	7.94167	12.0417	3.13333	3.65741	0.201	0.822	0.25	16.6913	2.29	2.01	15	NA	NA	29	NA	NA	28.61	NA	4.94	6.67	NA	NA	NA	0.670525	0.761605	0.75	40.03	39.39	0.5	0.46	NA	NA	0	NA	NA	NA
177	849	0.82	1	0.03	0.3	41.76	33.43	0.59	0.48	0.03	0.41	43.71	33.33	31.4792	24.3042	1.55833	0.566667	0.096	NA	0.106	14.487	2.5	2.2	15	NA	NA	33	NA	NA	44.83	NA	4.87	3.46	NA	NA	NA	0.735424	0.715345	0.58	NA	NA	0.5	0.45	1	1	2	0.604	0.761	0.338
178	85	NA	NA	NA	NA	36.13	32.17	NA	NA	NA	NA	45.71	26.07	33.2542	29.8958	36.4917	17.4333	0	0.75	0	13.1584	2.49	2.14	13	1.79356	2.69538	25	2.04874	2.87071	37.44	NA	5.07	5.4	30	28	17	0.644854	0.803337	0.21	39.68	39.68	0.48	0.43	NA	NA	5.33	NA	NA	NA
179	850	NA	NA	NA	NA	43.86	41.14	NA	NA	NA	NA	37.05	27.08	NA	NA	15.463	63.3333	0.255	0.617	0	16.0629	2.34	2.07	14	NA	NA	40	NA	NA	25.04	NA	5.01	6.65	NA	NA	NA	0.473756	0.665172	0.63	NA	NA	0.48	0.45	0.469	0.265	0	0.384	0.137	0.085
180	852	0.3	0.28	0	0	61.33	61.76	0.2	0.34	0	0	65.03	37.65	84.4115	96.8385	4.13542	14.9062	0.308	0.924	0.253	16.1147	NA	NA	32	NA	NA	70	NA	NA	32.82	621	5.22	5.97	14	15	3	0.756316	0.807028	0.77	40.35	40.01	NA	NA	0.697	0.048	0.33	0.01	0.01	0.019
181	853	NA	NA	NA	NA	40.44	34.09	NA	NA	NA	NA	53.39	32.27	41.9167	34.775	33.6667	3.58333	0.167	0.617	0	13.4965	2.42	2.09	16	NA	NA	20	NA	NA	55.6	NA	5.35	8.51	25	21	5	0.703806	0.786638	0.79	NA	NA	0.49	0.44	NA	NA	2.67	NA	NA	NA
182	855	NA	NA	NA	NA	65.71	52	NA	NA	NA	NA	55.07	39.78	47.2333	35.4	40.525	19.6	0.605	0.933	0.142	12.8235	2.46	2.12	28	NA	NA	54	NA	NA	41.44	317	5.02	4.03	29	28	25	0.661107	0.779152	0.39	39.61	40.05	0.49	0.44	0.633	0.207	1	0.374	0.168	0.039
183	857	NA	NA	NA	NA	53.47	55.31	NA	NA	NA	NA	46.4	43.56	16.0583	27.2792	1.025	11.875	0.979	0.744	0.93	14.953	2.44	2.13	21	NA	NA	33	NA	NA	NA	NA	NA	NA	6	5	5	0.691678	0.836207	0.71	40.14	40.12	0.49	0.45	NA	NA	1.67	NA	NA	NA
184	859	0.38	0.48	0.03	0.08	72.14	54.6	0.37	0.86	0.03	0.06	77.78	36.17	86.0324	88.5583	13.4444	32.1667	0.152	0.833	0	14.0132	2.4	2.06	20	NA	NA	47	NA	NA	51.2	746	5.17	9.66	28	26	25	0.671657	0.747003	0.96	40.08	40.41	0.45	0.41	NA	NA	1.33	NA	NA	NA
185	861	NA	NA	NA	NA	54.34	43.26	NA	NA	NA	NA	50.24	31.06	NA	NA	NA	NA	NA	0.8	NA	NA	2.38	2.08	20	1.91157	1.77847	26	2.17441	1.90942	47.9	NA	4.94	7.11	30	29	18	0.731432	0.777077	0.21	40.33	40.15	0.49	0.46	0.936	0.352	1.33	0.371	0.445	0.102
186	879	NA	NA	NA	NA	46.93	41.73	NA	NA	NA	NA	43.78	29.6	84.5375	86.9375	3.94545	7.91818	0.25	NA	0.145	15.166	2.29	2.01	21	NA	NA	33	NA	NA	18.9	766	5.01	2.52	NA	NA	NA	0.657163	0.78113	1	39.77	40.35	0.57	0.5	0.147	0.138	2	0.018	0.009	0.018
187	88	NA	NA	NA	NA	57.6	38.62	NA	NA	NA	NA	89.09	40.86	18.75	48.1458	3.2	80.4848	NA	0.628	NA	13.4744	2.22	1.98	17	NA	NA	44	NA	NA	23.32	NA	4.68	3.15	NA	NA	NA	0.720681	0.772966	0.67	40.55	40.21	0.46	0.43	0.923	0.54	0	0.203	0.056	0.113
188	882	NA	NA	NA	NA	64	48.53	NA	NA	NA	NA	55.25	35	57.2417	23.9375	2.975	13.625	0.941	0.892	0.804	14.6448	2.31	2.01	13	NA	NA	25	NA	NA	16.45	NA	4.87	8.35	8	12	1	0.675985	0.790055	0.54	NA	NA	0.46	0.42	NA	NA	0.67	NA	NA	NA
189	884	NA	NA	NA	NA	60.13	39.29	NA	NA	NA	NA	48.8	31.61	NA	NA	NA	NA	0.214	0.967	0.167	15.4418	2.28	1.96	20	NA	NA	26	NA	NA	NA	NA	NA	NA	NA	NA	NA	0.779244	0.844828	0.79	NA	NA	0.47	0.42	NA	NA	6	NA	NA	NA
190	887	NA	NA	NA	NA	50	45.38	NA	NA	NA	NA	42.84	36	75.8167	62.7167	14.8333	1.48333	NA	NA	NA	NA	NA	NA	NA	NA	NA	NA	NA	NA	NA	NA	NA	NA	NA	NA	NA	NA	NA	0.85	NA	NA	NA	NA	0.478	0.316	0	0.231	0.145	0.154
191	890	NA	NA	NA	NA	54.34	36.67	NA	NA	NA	NA	28.91	25.82	41.8208	50.2583	19.6417	45.9333	0.133	0.75	0.014	15.4278	2.49	2.18	21	NA	NA	29	NA	NA	29.04	NA	5.37	5.4	27	26	2	0.795174	0.827042	0.93	NA	NA	0.5	0.45	0.496	0.389	0.67	0.467	0.292	0.127
192	892	NA	NA	NA	NA	55.17	49.33	NA	NA	NA	NA	45.87	36.5	41.2417	19.0458	2.50833	3.375	0.245	NA	0.114	14.5107	2.22	1.93	35	NA	NA	55	NA	NA	37.28	536	5.12	8.31	4	7	1	0.720721	0.727929	0.34	NA	NA	0.48	0.43	0.834	0.605	3.33	0.257	0.138	0.128
193	894	NA	NA	NA	NA	NA	NA	NA	NA	NA	NA	NA	NA	NA	NA	NA	NA	0.019	NA	0.025	13.1436	2.34	2.06	NA	NA	NA	NA	NA	NA	NA	634	NA	NA	NA	NA	NA	0.444157	0.631207	0.91	NA	NA	0.47	0.44	NA	NA	NA	NA	NA	NA
194	897	0.78	0.88	0.2	0.09	37.87	39.86	0.44	0.47	0.03	0.03	40.82	18.93	133.929	125.358	7.05	3.11667	0.267	0.95	0.071	14.8471	2.29	2.04	11	NA	NA	25	NA	NA	38.15	1423	4.85	5.83	7	NA	4	0.75464	0.829681	0.46	NA	NA	0.47	0.43	0.623	0.193	0	0.026	0.026	0.044
195	900	0.46	0.53	0	0	51.03	41.79	0.46	0.53	0	0	50.89	37.88	90.8417	95.4542	21.55	24.0333	0.057	0.711	0.029	14.9397	2.4	2.11	13	NA	NA	31	NA	NA	13.27	NA	5.01	5.03	27	25	2	0.752978	0.859163	0.67	NA	NA	0.48	0.43	0.472	0.236	0.33	0.394	0.187	0.108
196	907	NA	NA	NA	NA	53.87	42.52	NA	NA	NA	NA	37.74	26.53	NA	NA	NA	NA	0.361	0.8	0.105	13.4054	2.4	2.05	16	NA	NA	20	NA	NA	20.23	835	4.89	8.74	NA	NA	NA	0.648354	0.776641	0.38	NA	NA	0.48	0.45	0.54	0.139	1.33	0.096	0.026	0.035
197	908	NA	NA	NA	NA	62.38	50.24	NA	NA	NA	NA	54.86	29.39	33.4583	35.8458	26.025	14.225	0.734	0.752	0.672	11.7186	2.37	2.04	14	NA	NA	20	NA	NA	12.83	828	4.78	6.97	29	18	6	0.762931	0.826021	0.42	39.74	39.59	0.47	0.43	0.498	0.326	0.33	0.018	0	0
198	91	0.4	0.54	0.23	0.13	66.71	49.6	0.59	0.74	0.43	0.24	61.74	19.13	NA	NA	NA	NA	0.529	0.867	0.222	NA	2.39	2.05	16	3.24817	3.56243	16	3.46493	3.51233	31.9	1833	5.46	6.99	29	27	9	0.735243	0.80194	0.82	39.6	39.78	0.46	0.42	0.753	0.791	2	0.59	0.326	0.339
199	911	NA	NA	NA	NA	53.86	45.07	NA	NA	NA	NA	38.52	27.16	NA	NA	30.95	35.1	NA	0.667	NA	NA	2.28	1.99	16	NA	NA	20	NA	NA	13.8	NA	5.47	8.92	NA	NA	12	0.736645	0.797085	0.61	NA	NA	0.46	0.42	0.639	0.374	2.67	0.195	0.078	0.109
200	913	NA	NA	NA	NA	79.73	59.6	NA	NA	NA	NA	72.32	42.3	32.4458	20.5375	13.4583	2.175	0.152	0.883	0.015	13.6242	2.4	2.07	19	NA	NA	53	NA	NA	37.48	NA	4.53	10.96	NA	NA	NA	0.751458	0.82169	0.38	40.56	40.72	0.49	0.44	0.787	0.59	0.67	0.056	0.014	0.028
201	93	0.85	0.6	0.13	0.38	NA	NA	0.38	0.69	0.08	0.44	NA	NA	52.7917	63.2167	30.9083	NA	NA	0.494	NA	16.9549	NA	NA	NA	2.53135	2.58314	NA	2.78049	2.64392	53.55	NA	5.14	9.06	NA	NA	NA	0.738485	0.81738	0.57	39.03	39.89	NA	NA	0.811	0.314	2	0	0	0
[truncated: 177 more columns]
